# Supplementary material for: Global analysis of prokaryotic tRNA-derived cyclodipeptide biosynthesis
Source: BMC Genomics. 2018 Jan 15;19:45. doi: 10.1186/s12864-018-4435-1 (PMC5767969; doi:10.1186/s12864-018-4435-1)
Supplement: Additional file 2: Table S2. — Active site residues annotated by Jacques et al... and predicted by PRISM. (XLSX 47 kb) [file 12864_2018_4435_MOESM2_ESM.xlsx]

## Sheet: Table S2
Index	Accession	Subtype	Jacques et al. (P1)	PRISM (P1)	Jacques et al. (P2)	PRISM (P2)
1	EWM10567.1	NYH	CGFPALFF	CGFPALFF	SWVKQVE	SWVKQVE
2	WP_009082649.1	NYH	CGFPILFF	CGFPILFF	AWVGQVP	AWVGQVP
3	WP_006503025.1	NYH	CGFPHMFF	CGFPHMFF	TGIARIP	TGIARIP
4	WP_015099810.1	NYH	CGFPGMFF	CGFPGMFF	AWVRQVG	AWVRQVG
5	WP_005165333.1	NYH	CGFPAMFF	CGFPAMFF	AWVRQVP	AWVRQVP
6	WP_007028561.1	NYH	CGFPAMFF	CGFPAMFF	AWVRQVA	AWVRQVA
7	WP_010473184.1	NYH	CGFPMLFF	CGFPMLFF	AWVRQVA	AWVRQVA
8	WP_010302596.1	NYH	LGFMIIWF	LGFMIIWF	ASIQDPL	ASIQDPL
9	WP_015445053.1	NYH	LGFPMLFF	LGFPMLFF	CWVGQPQ	CWVGQPQ
10	WP_013041345.1	NYH	LAPFWLLF	LAPFWLLF	MTLPRPS	MTLPRPS
11	WP_013659485.1	NYH	FGLPFFYL	FGLPFFYL	MQAGRWP	MQAGRWP
12	WP_014141671.1	NYH	VGVPLFFC	VGVPLFFC	MAASKVP	MAASKVP
13	WP_007379823.1	NYH	FGAPFFLF	FGAPFFLF	MGVTAPA	MGVTAPA
14	WP_005863245.1	SYQ	FGLAWVIC	AGLAWVIV	VQIRGCN	#NAME?
15	WP_008190827.1	XYP	FILCAVFF	SFLCAVFF	FTYRGIK	FTYRGIT
16	WP_003158562.1	XYP	FGLGCVFM	CGLGCVFM	FHYHGFS	FNYHGFT
17	WP_010598945.1	XYP	VVITWIWI	INITWIWI	LDYKGKN	LDYKGKE
18	WP_010599006.1	XYP	IGVSWAIL	IGVSWAIL	LSHKSEL	L--HSLG
19	WP_010598044.1	XYP	VIITWIIQ	LITIWIIQ	LKYKGGN	LKYKGGA
20	WP_006683143.1	XYP	VGVTWSAM	SEVTWSAM	LTHKGCS	LTHKGCP
21	WP_006034660.1	XYP	LGVTWIII	LGVTWIII	YEFKGCN	YEFNGCQ
22	WP_006341088.1	XYP	IPLTHLIQ	VPLTWCLQ	DISNGPC	DSYLGCL
23	WP_011176359.1	XYP	ILLSHILQ	VLLSHSSQ	DSANGSY	DAYTGYE
24	WP_015467885.1	XYP	CGDSWAHV	CGDSWAHV	DKFRGQH	DKFRGQE
25	WP_003635969.1	XYP	LLLAWAVI	KLLAWAVI	TNFRGIL	TNFRGPP
26	WP_010654300.1	XYP	LLLAWSIV	ILLAWSIV	SEFRGVL	SEFRGPP
27	WP_006034819.1	XYP	IGACWIII	IGACWIIY	SVFREMT	SVFKEME
28	WP_006034794.1	XYP	ILVAWVFI	VYVAWVFI	SEYRGVT	SEYRGVN
29	WP_010654411.1	XYP	LPLDWVME	LPLDWVME	NDFRSRN	NDFSSNK
30	WP_006880660.1	XYP	IAMGWAII	IAMGWAII	TTFRQMS	TTFRQ-P
31	WP_011350007.1	XYP	LLGAWIII	LLGAWIII	TVFRKMT	TVFRKMA
32	WP_007317485.1	XYP	ILAAWIIV	ILAAWIIV	TRFRQIS	TRFRQIT
33	WP_014985896.1	XYP	VLAAWIIV	VLAAWIIV	TRFRQIS	TRFRQIA
34	WP_016572541.1	XYP	ILAAWIIV	ILAAWIIV	TKFRQMT	TKFRQMA
35	WP_016572571.1	NYH	LGVVLLFL	LGVVLLFL	MAVNITP	MAVNITP
36	WP_016576960.1	NYH	LGIPLLCH	LGIPLLCH	AKASQIP	AKASQIP
37	WP_008372311.1	XYP	LLAAWIIV	LLAAWIIV	TLFRQMT	TLFKQMR
38	WP_011059731.1	XYP	VAVAWIIV	VAVAWIIV	TVFRQMT	TVFRQMT
39	WP_009073312.1	NYH	VGIPMFFN	VGIPMFFN	MEVAQLP	MEVAQLP
40	WP_014140974.1	NYH	VGVPMFFC	VGVPMFFC	MEAARIP	MEAARIP
41	WP_015033069.1	NYH	VGVTMLFN	VGVTMLFN	LIFGQLP	LIFGQLP
42	WP_024127498.1	NYH	CGFPWLFF	CGFPWLFF	AWVGQPDV	AWVGQPD
43	WP_026126430.1	NYH	CGYPSLFF	CGYPSLFF	AWVGRPEF	AWVGRPE
44	AHI00829.1	NYH	CGFPSLFF	#NAME?	AWVRQVWF	AWVRQW-
45	WP_014613406.1	NYH	IGLAFFFM	IGLAFFFM	MQASAWE	MQASAWE
46	WP_028408934.1	NYH	LGLAFFFL	LGLAFFFL	MAAGKWR	MAAGKWR
47	WP_026588781.1	NYH	LGLAFFFL	LGLAFFFL	MAAGRWK	MAAGRWK
48	WP_033229996.1	NYH	VGIPMFFC	VGIPMFFC	ATVARLP	ATVARLP
49	WP_027751606.1	NYH	VGVPMFFC	VGVPMFFC	MDVAQLP	MDVAQLP
50	WP_017537615.1	NYH	VGVPMFFN	VGVPMFFN	MEVARLP	MEVARLP
51	CDG16097.1	XYP	VLAAWIII	VLAAWIII	TVFRKMT	TVFRKMA
52	EYU14754.1	XYP	ILAAWIIV	ILAAWIIV	TIFRQMT	TIFRQMA
53	CDQ44434	XYP	ILAAWIIV	ILAAWIIV	TRFRQIS	TRFRQIT
54	JK0923	NYH	IGLPIAYL	IGLPIAYL	MAASTWP	MAASTWP
55	Plu0297	NYH	LGLPFFYL	LGLPFFYL	MQAGRWS	MQAGRWS
56	pSHaeC06	NYH	IGLAFFFM	IGLAFFFM	MQASAWE	MQASAWE
57	YvmC-Bthu	NYH	IGLAFFFL	IGLAFFFL	MAAGKWE	MAAGKWE
58	YvmC-Bsub	NYH	IGLAFFFL	LGLAFFFL	MEAGRWK	MEAGRWK
59	YvmC-Blic	NYH	LGLAFFFL	LGLAFFFL	MAAGRWK	MAAGRWK
60	Rv2275	NYH	VGVTMLFN	VGVTMLFN	LRFTQLP	LRFTQLP
61	AlbC	NYH	LGVVLLFL	LGVVLLFL	MAVNITP	MAVNITP
62	Ndas_1148	NYH	LGLALLLC	LGLALLLC	HHVAAMP	HHV-AMP
63	Amir_4627	NYH	VGVPMFFN	VGVPMFFN	MVVLRLP	MEVLRLP
