# Supplementary material for: Global analysis of prokaryotic tRNA-derived cyclodipeptide biosynthesis
Source: BMC Genomics. 2018 Jan 15;19:45. doi: 10.1186/s12864-018-4435-1 (PMC5767969; doi:10.1186/s12864-018-4435-1)
Supplement: Additional file 4: Table S3. — Complete set of 739 unique cyclodipeptide synthases identified in a global analysis of publicly available prokaryotic genomes. (XLSX 144 kb) [file 12864_2018_4435_MOESM4_ESM.xlsx]

## Sheet: amino_acids_unique.csv
BGC index	Filename	Kingdom	Phylum	Class	Order	Family	Genus	Species	Cluster index	Contig	Start	End	Cluster type	ORF name	CDPS bitscore	CDPS AA1	CDPS AA2	CDPS type	ORF start	ORF end
1	GCA_000006605	Bacteria	Actinobacteria	Actinobacteria	Corynebacteriales	Corynebacteriaceae	Corynebacterium	Corynebacterium jeikeium	1	1	1100349	1101000	cyclodipeptide (NYH family)	orf_943	161.7	L	L	NYH family	1100349	1101000
2	GCA_000008425	Bacteria	Firmicutes	Bacilli	Bacillales	Bacillaceae	Bacillus	Bacillus licheniformis	1	1	3411852	3413819	cyclodipeptide (NYH family)	orf_3477	276.8	L	L	NYH family	3411852	3412602
3	GCA_000008585	Bacteria	Actinobacteria	Actinobacteria	Corynebacteriales	Mycobacteriaceae	Mycobacterium	Mycobacterium tuberculosis	1	1	2544086	2546143	cyclodipeptide (NYH family)	orf_2373	294.8	W	Y	NYH family	2544086	2544956
5	GCA_000009445	Bacteria	Actinobacteria	Actinobacteria	Corynebacteriales	Mycobacteriaceae	Mycobacterium	Mycobacterium bovis	1	1	2525334	2527391	cyclodipeptide (NYH family)	orf_2340	293.5	W	Y	NYH family	2525334	2526204
6	GCA_000009865	Bacteria	Firmicutes	Bacilli	Bacillales	Staphylococcaceae	Staphylococcus	Staphylococcus haemolyticus	1	1	3774	4479	cyclodipeptide (NYH family)	orf_4	227.5	L	L	NYH family	3774	4479
8	GCA_000011565	Bacteria	Chlamydiae	Chlamydiia	Parachlamydiales	Parachlamydiaceae	Candidatus Protochlamydia	Candidatus Protochlamydia amoebophila	1	1	2168542	2169298	cyclodipeptide (XYP family)	orf_1707	60.2	P	P	XYP family	2168542	2169298
10	GCA_000012265	Bacteria	Proteobacteria	Gammaproteobacteria	Pseudomonadales	Pseudomonadaceae	Pseudomonas	Pseudomonas protegens	1	1	1569903	1570653	cyclodipeptide (XYP family)	orf_1390	186.1	E	A	XYP family	1569903	1570653
11	GCA_000012945	Bacteria	Proteobacteria	Betaproteobacteria	Burkholderiales	Burkholderiaceae	Burkholderia	Burkholderia lata	1	1	915066	915777	cyclodipeptide (XYP family)	orf_779	170.7	E	A	XYP family	915066	915777
14	GCA_000023245	Bacteria	Actinobacteria	Actinobacteria	Pseudonocardiales	Pseudonocardiaceae	Actinosynnema	Actinosynnema mirum	1	1	5510434	5511915	cyclodipeptide (NYH family)	orf_4605	249.7	W	W	NYH family	5510434	5511136
16	GCA_000091125	Bacteria	Proteobacteria	Alphaproteobacteria	Sphingomonadales	Sphingomonadaceae	Sphingobium	Sphingobium japonicum	1	1	3246474	3247194	cyclodipeptide (NYH family)	orf_3091	201.6	P	M	NYH family	3246474	3247194
17	GCA_000091785	Bacteria	Proteobacteria	Gammaproteobacteria	Legionellales	Legionellaceae	Legionella	Legionella longbeachae	1	1	2815578	2816964	cyclodipeptide (XYP family)	orf_2415	61.9	A	A	XYP family	2815578	2816964
18	GCA_000092985	Bacteria	Actinobacteria	Actinobacteria	Streptosporangiales	Nocardiopsaceae	Nocardiopsis	Nocardiopsis dassonvillei	1	1	1401013	1403617	cyclodipeptide (NYH family)	orf_1146	253.7	F	Y	NYH family	1401768	1402503
19	GCA_000146565	Bacteria	Firmicutes	Bacilli	Bacillales	Bacillaceae	Bacillus	Bacillus subtilis	1	1	3387578	3389557	cyclodipeptide (NYH family)	orf_3365	277	L	L	NYH family	3388810	3389557
24	GCA_000154965	Bacteria	Actinobacteria	Actinobacteria	Streptomycetales	Streptomycetaceae	Streptomyces	Streptomyces sviceus	1	1	808899	809640	cyclodipeptide (NYH family)	orf_735	231	L	V	NYH family	808899	809640
36	GCA_000158875	Bacteria	Actinobacteria	Actinobacteria	Streptomycetales	Streptomycetaceae	Streptomyces	Streptomyces sp. AA4	1	1	1001760	1003194	cyclodipeptide (NYH family)	orf_978	251.3	W	W	NYH family	1002516	1003194
37	GCA_000158875	Bacteria	Actinobacteria	Actinobacteria	Streptomycetales	Streptomycetaceae	Streptomyces	Streptomyces sp. AA4	2	1	6839303	6839987	cyclodipeptide (NYH family)	orf_6329	228.3	C	C	NYH family	6839303	6839987
41	GCA_000160915	Bacteria	Firmicutes	Bacilli	Bacillales	Bacillaceae	Bacillus	Bacillus cereus	1	1	5175959	5177934	cyclodipeptide (NYH family)	orf_5264	262.3	L	L	NYH family	5177214	5177934
42	GCA_000161475	Bacteria	Firmicutes	Bacilli	Bacillales	Bacillaceae	Bacillus	Bacillus thuringiensis	1	1	5426603	5428579	cyclodipeptide (NYH family)	orf_5604	252.1	L	L	NYH family	5426603	5427323
43	GCA_000161735	Bacteria	Firmicutes	Bacilli	Bacillales	Bacillaceae	Bacillus	Bacillus thuringiensis	1	1	6103370	6105346	cyclodipeptide (NYH family)	orf_6372	258.7	L	L	NYH family	6104626	6105346
44	GCA_000162535	Bacteria	Bacteroidetes	Bacteroidia	Bacteroidales	Porphyromonadaceae	Parabacteroides	Parabacteroides sp. 20_3	1	1	41699	42446	cyclodipeptide (SYQ family)	orf_41	89.9	A	L	SYQ family	41699	42446
45	GCA_000162755	Bacteria	Proteobacteria	Gammaproteobacteria	Legionellales	Legionellaceae	Legionella	Legionella drancourtii	1	1	38093	38606	cyclodipeptide (XYP family)	orf_33	40.3	G	Y	XYP family	38093	38606
50	GCA_000167695	Bacteria	Firmicutes	Bacilli	Bacillales	Bacillaceae	Bacillus	Bacillus thuringiensis	1	1	41603	43576	cyclodipeptide (NYH family)	orf_45	239.1	L	L	NYH family	41603	42320
51	GCA_000168295	Bacteria	Proteobacteria	Gammaproteobacteria	Legionellales	Coxiellaceae	Rickettsiella	Rickettsiella grylli	1	1	133244	134159	cyclodipeptide (XYP family)	orf_131	118.5	A	A	XYP family	133244	134159
52	GCA_000168295	Bacteria	Proteobacteria	Gammaproteobacteria	Legionellales	Coxiellaceae	Rickettsiella	Rickettsiella grylli	2	1	1352005	1356804	cyclodipeptide (XYP family)	orf_1235	98.4	F	F	XYP family	1352005	1352770
52	GCA_000168295	Bacteria	Proteobacteria	Gammaproteobacteria	Legionellales	Coxiellaceae	Rickettsiella	Rickettsiella grylli	2	1	1352005	1356804	cyclodipeptide (XYP family)	orf_1240	103.5	A	A	XYP family	1355952	1356804
54	GCA_000176075	Bacteria	Chlamydiae	Chlamydiia	Parachlamydiales	Parachlamydiaceae	Parachlamydia	Parachlamydia acanthamoebae	1	1	92464	93223	cyclodipeptide (XYP family)	orf_77	65.3	P	P	XYP family	92464	93223
57	GCA_000176915	Bacteria	Proteobacteria	Deltaproteobacteria	Desulfovibrionales	Desulfovibrionaceae	Desulfovibrio	Desulfovibrio aespoeensis	1	1	1314883	1315576	cyclodipeptide (XYP family)	orf_1148	121	F	V	XYP family	1314883	1315576
58	GCA_000177535	Bacteria	Actinobacteria	Actinobacteria	Corynebacteriales	Corynebacteriaceae	Corynebacterium	Corynebacterium resistens	1	1	1583748	1584399	cyclodipeptide (NYH family)	orf_1359	160.9	L	L	NYH family	1583748	1584399
59	GCA_000177795	Bacteria	Actinobacteria	Actinobacteria	Corynebacteriales	Mycobacteriaceae	Mycobacterium	Mycobacterium tuberculosis	1	1	384208	386265	cyclodipeptide (NYH family)	orf_386	292.5	W	Y	NYH family	384208	385078
72	GCA_000185885	Bacteria	Firmicutes	Bacilli	Bacillales	Staphylococcaceae	Staphylococcus	Staphylococcus pseudintermedius	1	1	1780092	1780764	cyclodipeptide (NYH family)	orf_1724	222.5	L	L	NYH family	1780092	1780764
75	GCA_000189255	Bacteria	Proteobacteria	Gammaproteobacteria	Vibrionales	Vibrionaceae	Vibrio	Vibrio brasiliensis	1	1	30153	30852	cyclodipeptide (XYP family)	orf_29	179.4	L	E	XYP family	30153	30852
78	GCA_000190415	Bacteria	Proteobacteria	Alphaproteobacteria	Holosporales	Candidatus Paracaedibacteraceae	Candidatus Odyssella	Candidatus Odyssella thessalonicensis	1	1	166069	166741	cyclodipeptide (NYH family)	orf_144	184.9	G	V	NYH family	166069	166741
79	GCA_000190415	Bacteria	Proteobacteria	Alphaproteobacteria	Holosporales	Candidatus Paracaedibacteraceae	Candidatus Odyssella	Candidatus Odyssella thessalonicensis	2	2	127321	128091	cyclodipeptide (NYH family)	orf_113	65	C	G	NYH family	127321	127684
79	GCA_000190415	Bacteria	Proteobacteria	Alphaproteobacteria	Holosporales	Candidatus Paracaedibacteraceae	Candidatus Odyssella	Candidatus Odyssella thessalonicensis	2	2	127321	128091	cyclodipeptide (NYH family)	orf_114	100.5	C	C	NYH family	127707	128091
80	GCA_000191945	Bacteria	Proteobacteria	Betaproteobacteria	Burkholderiales	Burkholderiaceae	Burkholderia	Burkholderia sp. TJI49	1	1	4095	4824	cyclodipeptide (XYP family)	orf_4	172	E	A	XYP family	4095	4824
81	GCA_000192865	Bacteria	Proteobacteria	Gammaproteobacteria	Oceanospirillales	Oceanospirillaceae	Marinomonas	Marinomonas mediterranea	1	1	278636	279401	cyclodipeptide (NYH family)	orf_274	214.2	L	L	NYH family	278636	279401
87	GCA_000194155	Bacteria	Actinobacteria	Actinobacteria	Pseudonocardiales	Pseudonocardiaceae	Saccharopolyspora	Saccharopolyspora spinosa	1	1	245620	246406	cyclodipeptide (NYH family)	orf_206	235.3	C	W	NYH family	245620	246406
90	GCA_000196155	Bacteria	Proteobacteria	Gammaproteobacteria	Enterobacterales	Morganellaceae	Photorhabdus	Photorhabdus luminescens	1	1	314971	315676	cyclodipeptide (NYH family)	orf_293	216.2	L	L	NYH family	314971	315676
91	GCA_000211815	Bacteria	Cyanobacteria		Oscillatoriales	Oscillatoriaceae	Moorea	Moorea producens	1	1	188460	189390	cyclodipeptide (XYP family)	orf_153	118.2	A	P	XYP family	188460	189390
92	GCA_000215775	Bacteria	Proteobacteria	Gammaproteobacteria	Pseudomonadales	Pseudomonadaceae	Pseudomonas	Pseudomonas aeruginosa	1	1	71418	72153	cyclodipeptide (XYP family)	orf_71	149.9	I	P	XYP family	71418	72153
97	GCA_000226155	Bacteria	Proteobacteria	Gammaproteobacteria	Pseudomonadales	Pseudomonadaceae	Pseudomonas	Pseudomonas aeruginosa	1	1	6298139	6298874	cyclodipeptide (XYP family)	orf_5742	150.3	I	P	XYP family	6298139	6298874
98	GCA_000226315	Bacteria	Proteobacteria	Alphaproteobacteria			Micavibrio	Micavibrio aeruginosavorus	1	1	590670	591282	cyclodipeptide (XYP family)	orf_546	118.4	E	A	XYP family	590670	591282
99	GCA_000226415	Bacteria	Actinobacteria	Actinobacteria	Streptomycetales	Streptomycetaceae	Streptomyces	Streptomyces lysosuperificus	1	1	105	2195	cyclodipeptide (NYH family)	orf_2	99.9	Y	Y	NYH family	1279	1522
99	GCA_000226415	Bacteria	Actinobacteria	Actinobacteria	Streptomycetales	Streptomycetaceae	Streptomyces	Streptomyces lysosuperificus	1	1	105	2195	cyclodipeptide (NYH family)	orf_3	179.4	W	Y	NYH family	1541	2195
100	GCA_000226435	Bacteria	Actinobacteria	Actinobacteria	Streptomycetales	Streptomycetaceae	Streptomyces	Streptomyces chartreusis	1	1	2108	4032	cyclodipeptide (NYH family)	orf_4	287.7	W	Y	NYH family	3285	4032
101	GCA_000227465	Bacteria	Firmicutes	Bacilli	Bacillales	Bacillaceae	Bacillus	Bacillus subtilis	1	1	3559656	3561626	cyclodipeptide (NYH family)	orf_3520	279.8	L	L	NYH family	3560888	3561626
102	GCA_000227585	Bacteria	Proteobacteria	Betaproteobacteria	Burkholderiales	Burkholderiaceae	Candidatus Glomeribacter	Candidatus Glomeribacter gigasporarum	1	1	21048	21924	cyclodipeptide (XYP family)	orf_27	75.7	F	F	XYP family	21048	21924
105	GCA_000236145	Bacteria	Proteobacteria	Gammaproteobacteria	Legionellales	Legionellaceae	Fluoribacter	Fluoribacter dumoffii	1	1	2511130	2512588	cyclodipeptide (XYP family)	orf_2169	63	E	A	XYP family	2511130	2512588
106	GCA_000236145	Bacteria	Proteobacteria	Gammaproteobacteria	Legionellales	Legionellaceae	Fluoribacter	Fluoribacter dumoffii	2	1	2638241	2639015	cyclodipeptide (XYP family)	orf_2279	176.6	G	A	XYP family	2638241	2639015
109	GCA_000237305	Bacteria	Actinobacteria	Actinobacteria	Streptomycetales	Streptomycetaceae	Streptomyces	Streptomyces cattleya	1	1	255938	256592	cyclodipeptide (NYH family)	orf_183	236.4	W	W	NYH family	255938	256592
110	GCA_000237305	Bacteria	Actinobacteria	Actinobacteria	Streptomycetales	Streptomycetaceae	Streptomyces	Streptomyces cattleya	2	1	988654	989491	cyclodipeptide (NYH family)	orf_839	237.6	W	L	NYH family	988654	989491
111	GCA_000237305	Bacteria	Actinobacteria	Actinobacteria	Streptomycetales	Streptomycetaceae	Streptomyces	Streptomyces cattleya	3	1	4574857	4575580	cyclodipeptide (NYH family)	orf_4038	222.6	F	E	NYH family	4574857	4575580
112	GCA_000238655	Bacteria	Firmicutes	Bacilli	Bacillales	Bacillaceae	Bacillus	Bacillus sp. 7_6_55CFAA_CT2	1	1	198743	200719	cyclodipeptide (NYH family)	orf_170	258.6	L	L	NYH family	198743	199463
119	GCA_000241305	Bacteria	Actinobacteria	Actinobacteria	Corynebacteriales	Gordoniaceae	Gordonia	Gordonia effusa	1	1	7581	8268	cyclodipeptide (XYP family)	orf_7	174.1	E	A	XYP family	7581	8268
122	GCA_000245315	Bacteria	Firmicutes	Bacilli	Bacillales	Bacillaceae	Bacillus	Bacillus vallismortis	2	2	146258	148336	cyclodipeptide (NYH family)	orf_150	278	L	L	NYH family	147490	148336
123	GCA_000245335	Bacteria	Firmicutes	Bacilli	Bacillales	Bacillaceae	Bacillus	Bacillus mojavensis	1	1	429010	430992	cyclodipeptide (NYH family)	orf_423	274.1	L	L	NYH family	430245	430992
124	GCA_000247225	Bacteria	Firmicutes	Bacilli	Bacillales	Staphylococcaceae	Staphylococcus	Staphylococcus lugdunensis	1	1	335439	336159	cyclodipeptide (NYH family)	orf_303	229.5	L	L	NYH family	335439	336159
125	GCA_000250675	Bacteria	Actinobacteria	Actinobacteria	Corynebacteriales	Nocardiaceae	Nocardia	Nocardia brasiliensis	1	1	5825786	5826506	cyclodipeptide (XYP family)	orf_5157	187	E	A	XYP family	5825786	5826506
127	GCA_000253235	Bacteria	Actinobacteria	Actinobacteria	Streptomycetales	Streptomycetaceae	Streptomyces	Streptomyces venezuelae	1	1	2075964	2077880	cyclodipeptide (NYH family)	orf_1836	271.7	W	Y	NYH family	2075964	2076690
129	GCA_000253375	Bacteria	Actinobacteria	Actinobacteria	Corynebacteriales	Mycobacteriaceae	Mycobacterium	Mycobacterium canettii	1	1	2602706	2604763	cyclodipeptide (NYH family)	orf_2372	294.8	W	Y	NYH family	2602706	2603576
131	GCA_000257395	Bacteria	Proteobacteria	Gammaproteobacteria	Legionellales	Coxiellaceae	Diplorickettsia	Diplorickettsia massiliensis	1	1	897460	898360	cyclodipeptide (XYP family)	orf_1184	77.5	E	V	XYP family	897460	898360
132	GCA_000257395	Bacteria	Proteobacteria	Gammaproteobacteria	Legionellales	Coxiellaceae	Diplorickettsia	Diplorickettsia massiliensis	2	1	924038	924836	cyclodipeptide (XYP family)	orf_1224	103.5	A	A	XYP family	924038	924836
133	GCA_000257395	Bacteria	Proteobacteria	Gammaproteobacteria	Legionellales	Coxiellaceae	Diplorickettsia	Diplorickettsia massiliensis	3	2	3382	4258	cyclodipeptide (XYP family)	orf_7	96.5	F	N	XYP family	3382	4258
134	GCA_000257395	Bacteria	Proteobacteria	Gammaproteobacteria	Legionellales	Coxiellaceae	Diplorickettsia	Diplorickettsia massiliensis	4	3	10426	11314	cyclodipeptide (XYP family)	orf_18	66.4	L	Y	XYP family	10426	11314
135	GCA_000258125	Bacteria	Firmicutes	Bacilli	Bacillales	Bacillaceae	Bacillus	Bacillus licheniformis	1	1	3498072	3500039	cyclodipeptide (NYH family)	orf_3581	274.2	L	L	NYH family	3498072	3498822
136	GCA_000258595	Bacteria	Actinobacteria	Actinobacteria	Streptomycetales	Streptomycetaceae	Streptomyces	Streptomyces somaliensis	1	1	14943	15678	cyclodipeptide (NYH family)	orf_16	270.8	C	C	NYH family	14943	15678
137	GCA_000260535	Bacteria	Firmicutes	Bacilli	Bacillales	Bacillaceae	Bacillus	Bacillus licheniformis	1	1	270062	272029	cyclodipeptide (NYH family)	orf_285	278.5	L	L	NYH family	271279	272029
140	GCA_000263855	Bacteria	Proteobacteria	Gammaproteobacteria	Pseudomonadales	Pseudomonadaceae	Pseudomonas	Pseudomonas sp. M47T1	1	1	89296	90031	cyclodipeptide (XYP family)	orf_79	173	E	A	XYP family	89296	90031
141	GCA_000265035	Bacteria	Proteobacteria	Gammaproteobacteria	Pseudomonadales	Pseudomonadaceae	Pseudomonas	Pseudomonas aeruginosa	1	1	2561	3296	cyclodipeptide (XYP family)	orf_3	149.5	I	P	XYP family	2561	3296
144	GCA_000275905	Bacteria	Proteobacteria	Gammaproteobacteria	Pseudomonadales	Pseudomonadaceae	Pseudomonas	Pseudomonas fluorescens	1	1	6577	7327	cyclodipeptide (XYP family)	orf_6	188.3	E	A	XYP family	6577	7327
145	GCA_000277085	Bacteria	Actinobacteria	Actinobacteria	Corynebacteriales	Mycobacteriaceae	Mycobacterium	Mycobacterium tuberculosis	1	1	2540349	2542408	cyclodipeptide (NYH family)	orf_2714	45.9	Y	G	NYH family	2540349	2540682
145	GCA_000277085	Bacteria	Actinobacteria	Actinobacteria	Corynebacteriales	Mycobacteriaceae	Mycobacterium	Mycobacterium tuberculosis	1	1	2540349	2542408	cyclodipeptide (NYH family)	orf_2715	191.3	Y	Y	NYH family	2540686	2541202
148	GCA_000278295	Bacteria	Proteobacteria	Alphaproteobacteria	Rhizobiales	Bartonellaceae	Bartonella	Bartonella taylorii	1	1	452682	453318	cyclodipeptide (NYH family)	orf_389	164.7	L	L	NYH family	452682	453318
149	GCA_000280765	Bacteria	Proteobacteria	Gammaproteobacteria	Pseudomonadales	Pseudomonadaceae	Pseudomonas	Pseudomonas gingeri	1	1	16685	17435	cyclodipeptide (XYP family)	orf_17	179.6	E	A	XYP family	16685	17435
152	GCA_000290715	Bacteria	Firmicutes	Bacilli	Bacillales	Bacillaceae	Bacillus	Bacillus cereus	1	1	28883	29600	cyclodipeptide (NYH family)	orf_16	241.5	L	L	NYH family	28883	29600
155	GCA_000294515	Bacteria	Actinobacteria	Actinobacteria	Streptosporangiales	Nocardiopsaceae	Nocardiopsis	Nocardiopsis alba	1	1	4667342	4670065	cyclodipeptide (NYH family)	orf_4089	243.4	L	Y	NYH family	4668256	4668985
159	GCA_000298175	Bacteria	Actinobacteria	Actinobacteria	Micrococcales	Dermatophilaceae	Austwickia	Austwickia chelonae	1	1	559155	559893	cyclodipeptide (NYH family)	orf_505	252.1	C	W	NYH family	559155	559893
162	GCA_000308315	Bacteria	Proteobacteria	Gammaproteobacteria	Legionellales	Legionellaceae	Legionella	Legionella tunisiensis	1	1	1259	2021	cyclodipeptide (XYP family)	orf_2	164.8	G	G	XYP family	1259	2021
163	GCA_000308315	Bacteria	Proteobacteria	Gammaproteobacteria	Legionellales	Legionellaceae	Legionella	Legionella tunisiensis	2	2	11471	12302	cyclodipeptide (XYP family)	orf_19	48.6	A	A	XYP family	11471	12302
164	GCA_000308415	Bacteria	Actinobacteria	Actinobacteria	Corynebacteriales	Nocardiaceae	Nocardia	Nocardia asiatica	1	1	2	938	cyclodipeptide (NYH family)	orf_1	252.8	C	C	NYH family	2	938
165	GCA_000308475	Bacteria	Actinobacteria	Actinobacteria	Corynebacteriales	Nocardiaceae	Nocardia	Nocardia brasiliensis	1	1	28290	29010	cyclodipeptide (XYP family)	orf_31	188	E	A	XYP family	28290	29010
166	GCA_000308515	Bacteria	Actinobacteria	Actinobacteria	Corynebacteriales	Nocardiaceae	Nocardia	Nocardia carnea	1	1	65933	66620	cyclodipeptide (XYP family)	orf_63	178.9	E	A	XYP family	65933	66620
167	GCA_000308715	Bacteria	Actinobacteria	Actinobacteria	Corynebacteriales	Nocardiaceae	Nocardia	Nocardia tenerifensis	1	1	13789	14518	cyclodipeptide (XYP family)	orf_11	184	E	A	XYP family	13789	14518
168	GCA_000308815	Bacteria	Actinobacteria	Actinobacteria	Corynebacteriales	Nocardiaceae	Nocardia	Nocardia concava	1	1	2625	3303	cyclodipeptide (NYH family)	orf_4	237.9	C	W	NYH family	2625	3303
169	GCA_000312525	Bacteria	Proteobacteria	Alphaproteobacteria	Rhizobiales	Bartonellaceae	Bartonella	Bartonella florencae	1	1	8532	9359	cyclodipeptide (NYH family)	orf_8	56.7	L	L	NYH family	9062	9359
170	GCA_000312565	Bacteria	Proteobacteria	Alphaproteobacteria	Rhizobiales	Bartonellaceae	Bartonella	Bartonella rattaustraliani	1	1	3707	4415	cyclodipeptide (XYP family)	orf_7	148.4	E	A	XYP family	3707	4415
171	GCA_000312565	Bacteria	Proteobacteria	Alphaproteobacteria	Rhizobiales	Bartonellaceae	Bartonella	Bartonella rattaustraliani	2	2	374	587	cyclodipeptide (NYH family)	orf_2	50.3	L	G	NYH family	374	587
173	GCA_000315975	Bacteria	Firmicutes	Bacilli	Bacillales	Bacillaceae	Bacillus	Bacillus licheniformis	1	1	14271	16238	cyclodipeptide (NYH family)	orf_22	275	L	L	NYH family	15488	16238
174	GCA_000317305	Bacteria	Actinobacteria	Actinobacteria	Corynebacteriales	Mycobacteriaceae	Mycobacterium	Mycobacterium neoaurum	1	1	3118282	3118987	cyclodipeptide (XYP family)	orf_2938	174.6	E	A	XYP family	3118282	3118987
175	GCA_000319735	Bacteria	Firmicutes	Bacilli	Bacillales	Bacillaceae	Bacillus	Bacillus sp. WBUNB009	1	1	5972	7949	cyclodipeptide (NYH family)	orf_11	147.1	L	G	NYH family	7523	7949
178	GCA_000328705	Bacteria	Actinobacteria	Actinobacteria	Pseudonocardiales	Pseudonocardiaceae	Saccharothrix	Saccharothrix espanaensis	1	1	2522806	2523487	cyclodipeptide (NYH family)	orf_2344	276.7	C	C	NYH family	2522806	2523487
181	GCA_000328825	Bacteria	Actinobacteria	Actinobacteria	Corynebacteriales	Mycobacteriaceae	Mycobacterium	Mycobacterium canettii	1	1	2637573	2641328	cyclodipeptide (NYH family)	orf_2399	157.1	W	A	NYH family	2637573	2638161
181	GCA_000328825	Bacteria	Actinobacteria	Actinobacteria	Corynebacteriales	Mycobacteriaceae	Mycobacterium	Mycobacterium canettii	1	1	2637573	2641328	cyclodipeptide (NYH family)	orf22077	125	Y	Y	NYH family	2639823	2640141
183	GCA_000332625	Bacteria	Actinobacteria	Actinobacteria	Streptomycetales	Streptomycetaceae	Streptomyces	Streptomyces viridochromogenes	1	1	30028	31958	cyclodipeptide (NYH family)	orf_26	284.3	W	Y	NYH family	30028	30781
184	GCA_000332645	Bacteria	Firmicutes	Bacilli	Bacillales	Bacillaceae	Bacillus	Bacillus subtilis	1	1	157150	159231	cyclodipeptide (NYH family)	orf_154	276.3	L	L	NYH family	158385	159231
185	GCA_000333755	Bacteria	Proteobacteria	Gammaproteobacteria	Legionellales	Legionellaceae	Legionella	Legionella anisa	1	1	77389	78877	cyclodipeptide (XYP family)	orf_67	54.5	A	A	XYP family	77389	78877
186	GCA_000333755	Bacteria	Proteobacteria	Gammaproteobacteria	Legionellales	Legionellaceae	Legionella	Legionella anisa	2	2	153436	154210	cyclodipeptide (XYP family)	orf_137	169.8	G	A	XYP family	153436	154210
187	GCA_000336255	Bacteria	Proteobacteria	Gammaproteobacteria	Enterobacterales	Erwiniaceae	Erwinia	Erwinia toletana	1	1	13640	14387	cyclodipeptide (XYP family)	orf_13	127.2	L	N	XYP family	13640	14387
188	GCA_000336385	Bacteria	Proteobacteria	Gammaproteobacteria	Xanthomonadales	Xanthomonadaceae	Lysobacter	Lysobacter antibioticus	1	1	64038	64761	cyclodipeptide (NYH family)	orf_63	201.2	L	L	NYH family	64038	64761
190	GCA_000340295	Bacteria	Firmicutes	Bacilli	Bacillales	Bacillaceae	Bacillus	Bacillus subtilis	1	1	200006	201986	cyclodipeptide (NYH family)	orf_217	278.9	L	L	NYH family	201239	201986
191	GCA_000340415	Bacteria	Actinobacteria	Actinobacteria	Pseudonocardiales	Pseudonocardiaceae	Amycolatopsis	Amycolatopsis azurea	1	1	117900	118602	cyclodipeptide (NYH family)	orf_109	265.8	C	C	NYH family	117900	118602
192	GCA_000340945	Bacteria	Actinobacteria	Actinobacteria	Streptosporangiales	Nocardiopsaceae	Nocardiopsis	Nocardiopsis synnemataformans	1	1	25501	28551	cyclodipeptide (NYH family)	orf_26	237.2	F	W	NYH family	26674	27418
193	GCA_000341005	Bacteria	Actinobacteria	Actinobacteria	Streptosporangiales	Nocardiopsaceae	Nocardiopsis	Nocardiopsis alkaliphila	1	1	4211	6852	cyclodipeptide (NYH family)	orf_6	235.3	L	Y	NYH family	5284	6013
194	GCA_000341065	Bacteria	Actinobacteria	Actinobacteria	Streptosporangiales	Nocardiopsaceae	Nocardiopsis	Nocardiopsis halotolerans	1	1	31993	34556	cyclodipeptide (NYH family)	orf_22	225.2	F	W	NYH family	33075	33792
195	GCA_000341105	Bacteria	Actinobacteria	Actinobacteria	Streptosporangiales	Nocardiopsaceae	Nocardiopsis	Nocardiopsis potens	1	1	37608	39972	cyclodipeptide (NYH family)	orf_33	242.3	W	E	NYH family	38469	39270
196	GCA_000341125	Bacteria	Actinobacteria	Actinobacteria	Streptosporangiales	Nocardiopsaceae	Nocardiopsis	Nocardiopsis lucentensis	1	1	7603	9405	cyclodipeptide (NYH family)	orf_7	244.5	W	A	NYH family	7603	8311
197	GCA_000341145	Bacteria	Actinobacteria	Actinobacteria	Streptosporangiales	Nocardiopsaceae	Nocardiopsis	Nocardiopsis xinjiangensis	1	1	141061	143620	cyclodipeptide (NYH family)	orf_135	242.8	F	Y	NYH family	142061	142784
198	GCA_000341165	Bacteria	Actinobacteria	Actinobacteria	Streptosporangiales	Nocardiopsaceae	Nocardiopsis	Nocardiopsis gilva	1	1	7572	8328	cyclodipeptide (NYH family)	orf_11	227.3	C	C	NYH family	7572	8328
199	GCA_000341165	Bacteria	Actinobacteria	Actinobacteria	Streptosporangiales	Nocardiopsaceae	Nocardiopsis	Nocardiopsis gilva	2	2	15365	16028	cyclodipeptide (NYH family)	orf_16	241.9	C	C	NYH family	15365	16028
200	GCA_000341205	Bacteria	Actinobacteria	Actinobacteria	Streptosporangiales	Nocardiopsaceae	Nocardiopsis	Nocardiopsis baichengensis	1	1	140429	141149	cyclodipeptide (NYH family)	orf_147	259.5	W	W	NYH family	140429	141149
201	GCA_000341225	Bacteria	Actinobacteria	Actinobacteria	Streptosporangiales	Nocardiopsaceae	Nocardiopsis	Nocardiopsis alba	1	1	54351	57074	cyclodipeptide (NYH family)	orf_48	239	L	Y	NYH family	55307	55994
202	GCA_000341245	Bacteria	Actinobacteria	Actinobacteria	Streptosporangiales	Nocardiopsaceae	Nocardiopsis	Nocardiopsis halophila	1	1	770	1490	cyclodipeptide (NYH family)	orf_2	258.7	W	W	NYH family	770	1490
203	GCA_000341265	Bacteria	Actinobacteria	Actinobacteria	Streptosporangiales	Nocardiopsaceae	Nocardiopsis	Nocardiopsis prasina	1	1	31179	33839	cyclodipeptide (NYH family)	orf_16	223.1	F	Y	NYH family	32018	32747
205	GCA_000342005	Bacteria	Actinobacteria	Actinobacteria	Pseudonocardiales	Pseudonocardiaceae	Amycolatopsis	Amycolatopsis decaplanina	1	1	119441	120128	cyclodipeptide (NYH family)	orf_112	266.6	C	C	NYH family	119441	120128
211	GCA_000344135	Bacteria	Actinobacteria	Actinobacteria	Corynebacteriales	Gordoniaceae	Gordonia	Gordonia malaquae	1	1	165845	166532	cyclodipeptide (XYP family)	orf_147	185.6	E	A	XYP family	165845	166532
213	GCA_000347615	Bacteria	Proteobacteria	Gammaproteobacteria	Legionellales	Legionellaceae	Legionella	Legionella pneumophila	1	1	59196	59934	cyclodipeptide (NYH family)	orf_68	212.9	C	C	NYH family	59196	59934
214	GCA_000348745	Bacteria	Proteobacteria	Alphaproteobacteria			Micavibrio	Micavibrio aeruginosavorus	1	1	1585915	1586635	cyclodipeptide (XYP family)	orf_1479	141.2	G	A	XYP family	1585915	1586635
219	GCA_000367845	Bacteria	Proteobacteria	Gammaproteobacteria	Aeromonadales	Aeromonadaceae	Aeromonas	Aeromonas diversa	1	1	43124	43550	cyclodipeptide (XYP family)	orf_45	88.9	A	E	XYP family	43124	43550
221	GCA_000372745	Bacteria	Actinobacteria	Actinobacteria	Streptomycetales	Streptomycetaceae	Streptomyces	Streptomyces scabrisporus	1	1	83855	84632	cyclodipeptide (NYH family)	orf_79	217.6	C	E	NYH family	83855	84632
222	GCA_000373585	Bacteria	Actinobacteria	Actinobacteria	Streptomycetales	Streptomycetaceae	Streptomyces	Streptomyces sp. MspMP-M5	1	1	129782	131735	cyclodipeptide (NYH family)	orf_125	238.8	L	W	NYH family	129782	131735
223	GCA_000373765	Bacteria	Proteobacteria	Gammaproteobacteria	Legionellales	Legionellaceae	Legionella	Legionella shakespearei	1	1	8447	9206	cyclodipeptide (XYP family)	orf_7	175.4	G	G	XYP family	8447	9206
224	GCA_000373765	Bacteria	Proteobacteria	Gammaproteobacteria	Legionellales	Legionellaceae	Legionella	Legionella shakespearei	2	2	1701	2439	cyclodipeptide (NYH family)	orf_2	210.5	C	C	NYH family	1701	2439
225	GCA_000374485	Bacteria	Proteobacteria	Gammaproteobacteria	Alteromonadales	Pseudoalteromonadaceae	Algicola	Algicola sagamiensis	1	1	142938	143697	cyclodipeptide (XYP family)	orf_121	80.3	I	A	XYP family	142938	143697
226	GCA_000374485	Bacteria	Proteobacteria	Gammaproteobacteria	Alteromonadales	Pseudoalteromonadaceae	Algicola	Algicola sagamiensis	2	2	19031	19754	cyclodipeptide (NYH family)	orf_23	198.7	C	V	NYH family	19031	19754
227	GCA_000376785	Bacteria	Proteobacteria	Gammaproteobacteria	Oceanospirillales	Hahellaceae	Hahella	Hahella ganghwensis	1	1	8553	9279	cyclodipeptide (XYP family)	orf_10	136.4	L	P	XYP family	8553	9279
228	GCA_000381685	Bacteria	Actinobacteria	Actinobacteria	Streptosporangiales	Nocardiopsaceae	Nocardiopsis	Nocardiopsis sp. CNS-639	1	1	99709	102322	cyclodipeptide (NYH family)	orf_69	253.4	F	Y	NYH family	100823	101558
229	GCA_000383615	Bacteria	Actinobacteria	Actinobacteria	Streptomycetales	Streptomycetaceae	Streptomyces	Streptomyces canus	1	1	111514	112255	cyclodipeptide (NYH family)	orf_109	227.9	L	V	NYH family	111514	112255
230	GCA_000383655	Bacteria	Actinobacteria	Actinobacteria	Streptomycetales	Streptomycetaceae	Streptomyces	Streptomyces sp. 351MFTsu5.1	1	1	163589	164333	cyclodipeptide (NYH family)	orf_145	224.4	L	V	NYH family	163589	164333
231	GCA_000384075	Bacteria	Proteobacteria	Gammaproteobacteria	Methylococcales	Methylococcaceae	Methylovulum	Methylovulum miyakonense	1	1	65468	66287	cyclodipeptide (XYP family)	orf_56	75.8	L	V	XYP family	65468	66287
232	GCA_000384175	Bacteria	Actinobacteria	Actinobacteria	Streptomycetales	Streptomycetaceae	Streptomyces	Streptomyces purpureus	1	1	5212863	5214760	cyclodipeptide (NYH family)	orf_4744	282	W	W	NYH family	5214040	5214760
233	GCA_000384215	Bacteria	Actinobacteria	Actinobacteria	Pseudonocardiales	Pseudonocardiaceae	Amycolatopsis	Amycolatopsis alba	1	1	3088691	3089378	cyclodipeptide (NYH family)	orf_2859	265.3	C	C	NYH family	3088691	3089378
235	GCA_000389905	Bacteria	Actinobacteria	Actinobacteria	Corynebacteriales	Mycobacteriaceae	Mycobacterium	Mycobacterium tuberculosis	1	1	2546929	2547800	cyclodipeptide (NYH family)	orf_3087	140.7	W	G	NYH family	2546929	2547781
235	GCA_000389905	Bacteria	Actinobacteria	Actinobacteria	Corynebacteriales	Mycobacteriaceae	Mycobacterium	Mycobacterium tuberculosis	1	1	2546929	2547800	cyclodipeptide (NYH family)	orf21762	117.4	Y	Y	NYH family	2547515	2547800
240	GCA_000399125	Bacteria	Firmicutes	Bacilli	Bacillales	Bacillaceae	Bacillus	Bacillus cereus	1	1	100918	101635	cyclodipeptide (NYH family)	orf_65	241.1	L	L	NYH family	100918	101635
241	GCA_000400425	Bacteria	Proteobacteria	Gammaproteobacteria	Vibrionales	Vibrionaceae	Vibrio	Vibrio sagamiensis	1	1	187	886	cyclodipeptide (NYH family)	orf_1	100.2	C	L	NYH family	187	886
243	GCA_000400635	Bacteria	Actinobacteria	Actinobacteria	Pseudonocardiales	Pseudonocardiaceae	Amycolatopsis	Amycolatopsis orientalis	1	1	8288022	8288709	cyclodipeptide (NYH family)	orf_7540	263.4	C	C	NYH family	8288022	8288709
244	GCA_000403765	Bacteria	Actinobacteria	Actinobacteria	Streptomycetales	Streptomycetaceae	Streptomyces	Streptomyces albulus	1	1	94363	95200	cyclodipeptide (NYH family)	orf_88	242.5	W	W	NYH family	94363	95200
245	GCA_000403765	Bacteria	Actinobacteria	Actinobacteria	Streptomycetales	Streptomycetaceae	Streptomyces	Streptomyces albulus	2	2	34226	34934	cyclodipeptide (XYP family)	orf_34	201.6	E	A	XYP family	34226	34934
246	GCA_000403765	Bacteria	Actinobacteria	Actinobacteria	Streptomycetales	Streptomycetaceae	Streptomyces	Streptomyces albulus	3	3	80800	82424	cyclodipeptide (NYH family)	orf_76	255.7	F	L	NYH family	81704	82424
247	GCA_000408865	Bacteria	Proteobacteria	Gammaproteobacteria	Pseudomonadales	Pseudomonadaceae	Pseudomonas	Pseudomonas aeruginosa	1	1	203555	204290	cyclodipeptide (XYP family)	orf_182	149.8	I	P	XYP family	203555	204290
248	GCA_000408885	Bacteria	Firmicutes	Bacilli	Bacillales	Bacillaceae	Bacillus	Bacillus paralicheniformis	1	1	3608597	3610564	cyclodipeptide (NYH family)	orf_3548	276.3	L	L	NYH family	3608597	3609347
249	GCA_000409505	Bacteria	Firmicutes	Bacilli	Bacillales	Bacillaceae	Bacillus	Bacillus sp. CPSM8	1	1	355249	357216	cyclodipeptide (NYH family)	orf_387	277.1	L	L	NYH family	355249	355999
250	GCA_000409585	Bacteria	Firmicutes	Bacilli	Bacillales	Bacillaceae	Bacillus	Bacillus subtilis	1	1	15648	17628	cyclodipeptide (NYH family)	orf_16	281	L	L	NYH family	15648	16395
251	GCA_000411495	Bacteria	Actinobacteria	Actinobacteria	Streptomycetales	Streptomycetaceae	Streptomyces	Streptomyces sp. HPH0547	1	1	2422906	2425175	cyclodipeptide (NYH family)	orf_2093	238	F	L	NYH family	2423638	2424475
253	GCA_000411895	Bacteria	Actinobacteria	Actinobacteria	Corynebacteriales	Mycobacteriaceae	Mycobacterium	Mycobacterium tuberculosis	1	1	14690	16747	cyclodipeptide (NYH family)	orf_15	184.3	W	Y	NYH family	14690	15560
255	GCA_000412415	Bacteria	Proteobacteria	Gammaproteobacteria	Pseudomonadales	Pseudomonadaceae	Pseudomonas	Pseudomonas aeruginosa	1	1	17424	18159	cyclodipeptide (XYP family)	orf_18	150.5	I	P	XYP family	17424	18159
256	GCA_000412455	Bacteria	Proteobacteria	Gammaproteobacteria	Pseudomonadales	Pseudomonadaceae	Pseudomonas	Pseudomonas aeruginosa	1	1	47707	48442	cyclodipeptide (XYP family)	orf_47	152.3	I	P	XYP family	47707	48442
260	GCA_000416215	Bacteria	Proteobacteria	Gammaproteobacteria	Pseudomonadales	Pseudomonadaceae	Pseudomonas	Pseudomonas sp. CF161	1	1	17653	18403	cyclodipeptide (XYP family)	orf_21	182.8	E	A	XYP family	17653	18403
264	GCA_000423305	Bacteria	Proteobacteria	Gammaproteobacteria	Legionellales	Legionellaceae	Legionella	Legionella moravica	1	1	166961	168335	cyclodipeptide (XYP family)	orf_139	42.8	A	A	XYP family	166961	168335
265	GCA_000424825	Bacteria	Actinobacteria	Actinobacteria	Streptomycetales	Streptomycetaceae	Streptomyces	Streptomyces sp. CNH287	1	1	345318	346008	cyclodipeptide (NYH family)	orf_288	270.5	W	W	NYH family	345318	346008
266	GCA_000427665	Bacteria	Proteobacteria	Alphaproteobacteria			Geminicoccus	Geminicoccus roseus	1	1	4703	5300	cyclodipeptide (XYP family)	orf_6	77.2	F	G	XYP family	4703	5300
267	GCA_000429085	Bacteria	Actinobacteria	Actinobacteria	Streptomycetales	Streptomycetaceae	Streptomyces	Streptomyces flavidovirens	1	1	139438	141323	cyclodipeptide (NYH family)	orf_129	293.3	W	Y	NYH family	140612	141323
272	GCA_000443305	Bacteria	Actinobacteria	Actinobacteria	Corynebacteriales	Mycobacteriaceae	Mycobacterium	Mycobacterium tuberculosis	1	1	2539649	2541706	cyclodipeptide (NYH family)	orf_2350	294.8	W	Y	NYH family	2539649	2540519
327	GCA_000447415	Bacteria	Proteobacteria	Gammaproteobacteria	Enterobacterales	Morganellaceae	Photorhabdus	Photorhabdus temperata	1	1	3421	4194	cyclodipeptide (NYH family)	orf_7	40.3	H	G	NYH family	3683	3893
327	GCA_000447415	Bacteria	Proteobacteria	Gammaproteobacteria	Enterobacterales	Morganellaceae	Photorhabdus	Photorhabdus temperata	1	1	3421	4194	cyclodipeptide (NYH family)	orf_8	81.6	L	G	NYH family	3855	4194
328	GCA_000454325	Bacteria	Actinobacteria	Actinobacteria	Corynebacteriales	Mycobacteriaceae	Mycobacterium	Mycobacterium tuberculosis	1	1	106624	108681	cyclodipeptide (NYH family)	orf_100	294.8	W	Y	NYH family	106624	107494
330	GCA_000455385	Bacteria	Proteobacteria	Gammaproteobacteria	Pseudomonadales	Pseudomonadaceae	Pseudomonas	Pseudomonas alcaligenes	1	1	56130	56880	cyclodipeptide (XYP family)	orf_55	189.7	E	A	XYP family	56130	56880
338	GCA_000465445	Bacteria	Firmicutes	Bacilli	Bacillales	Bacillaceae	Bacillus	Bacillus sp. SB47	1	1	291616	293583	cyclodipeptide (NYH family)	orf_300	275.3	L	L	NYH family	291616	292366
339	GCA_000465465	Bacteria	Firmicutes	Bacilli	Bacillales	Bacillaceae	Bacillus	Bacillus sp. NSP9.1	1	1	371372	373339	cyclodipeptide (NYH family)	orf_414	271.4	L	L	NYH family	371372	372122
340	GCA_000466145	Bacteria	Actinobacteria	Actinobacteria	Corynebacteriales	Mycobacteriaceae	Mycobacterium	Mycobacterium tuberculosis	1	1	46003	48057	cyclodipeptide (NYH family)	orf_49	291.4	W	Y	NYH family	46003	46870
341	GCA_000466765	Bacteria	Proteobacteria	Betaproteobacteria	Burkholderiales	Burkholderiaceae	Burkholderia	Burkholderia sp. AU4i	1	1	56409	57120	cyclodipeptide (XYP family)	orf_42	173.4	E	A	XYP family	56409	57120
342	GCA_000470535	Bacteria	Actinobacteria	Actinobacteria	Streptomycetales	Streptomycetaceae	Streptomyces	Streptomyces sp. AW19M42	1	1	18939	19725	cyclodipeptide (NYH family)	orf_18	170.7	W	W	NYH family	18939	19725
343	GCA_000473485	Bacteria	Proteobacteria	Betaproteobacteria	Burkholderiales	Burkholderiaceae	Burkholderia	Burkholderia cepacia	1	1	1019484	1020195	cyclodipeptide (XYP family)	orf_903	172.7	E	A	XYP family	1019484	1020195
344	GCA_000474255	Bacteria	Proteobacteria	Gammaproteobacteria	Pseudomonadales	Pseudomonadaceae	Pseudomonas	Pseudomonas alcaligenes	1	1	17387	18137	cyclodipeptide (XYP family)	orf_18	188.3	E	A	XYP family	17387	18137
346	GCA_000474765	Bacteria	Proteobacteria	Gammaproteobacteria	Pseudomonadales	Pseudomonadaceae	Pseudomonas	Pseudomonas sp. CMAA1215	1	1	16433	17183	cyclodipeptide (XYP family)	orf_16	181.5	E	A	XYP family	16433	17183
349	GCA_000478275	Bacteria	Actinobacteria	Actinobacteria	Pseudonocardiales	Pseudonocardiaceae	Amycolatopsis	Amycolatopsis orientalis	1	1	577100	577787	cyclodipeptide (NYH family)	orf_576	262.4	C	C	NYH family	577100	577787
350	GCA_000478385	Bacteria	Firmicutes	Bacilli	Bacillales	Staphylococcaceae	Staphylococcus	Staphylococcus pseudintermedius	1	1	979128	979836	cyclodipeptide (NYH family)	orf_872	228.3	L	L	NYH family	979128	979836
351	GCA_000478765	Bacteria	Proteobacteria	Gammaproteobacteria	Enterobacterales	Morganellaceae	Photorhabdus	Photorhabdus temperata	1	1	12627	13398	cyclodipeptide (NYH family)	orf_12	217.4	L	L	NYH family	12627	13398
373	GCA_000497445	Bacteria	Actinobacteria	Actinobacteria	Streptomycetales	Streptomycetaceae	Streptomyces	Streptomyces roseochromogenus	1	1	8233559	8235518	cyclodipeptide (NYH family)	orf_7427	229.2	W	L	NYH family	8233559	8235518
374	GCA_000497445	Bacteria	Actinobacteria	Actinobacteria	Streptomycetales	Streptomycetaceae	Streptomyces	Streptomyces roseochromogenus	2	1	8892063	8893982	cyclodipeptide (NYH family)	orf_8032	292.4	W	Y	NYH family	8892063	8892774
376	GCA_000497835	Bacteria	Proteobacteria	Gammaproteobacteria				gamma proteobacterium L18	1	1	337521	338271	cyclodipeptide (NYH family)	orf_313	199.6	L	L	NYH family	337521	338271
380	GCA_000505065	Bacteria	Candidatus Parcubacteria					Parcubacteria bacterium RAAC4_OD1_1	1	1	243628	244318	cyclodipeptide (XYP family)	orf_228	95.7	E	W	XYP family	243628	244318
394	GCA_000512355	Bacteria	Proteobacteria	Gammaproteobacteria	Legionellales	Legionellaceae	Legionella	Legionella oakridgensis	1	1	2139857	2140937	cyclodipeptide (XYP family)	orf_2273	54.1	G	A	XYP family	2139857	2140937
396	GCA_000512715	Bacteria	Proteobacteria	Gammaproteobacteria	Legionellales	Legionellaceae	Legionella	Legionella oakridgensis	2	1	63795	64566	cyclodipeptide (XYP family)	orf_63	167.8	G	G	XYP family	63795	64566
397	GCA_000512715	Bacteria	Proteobacteria	Gammaproteobacteria	Legionellales	Legionellaceae	Legionella	Legionella oakridgensis	3	2	62559	63324	cyclodipeptide (XYP family)	orf_50	170.6	G	A	XYP family	62559	63324
399	GCA_000514175	Bacteria	Firmicutes	Bacilli	Bacillales	Bacillaceae	Bacillus	Bacillus sp. 171095_106	1	1	1004637	1006608	cyclodipeptide (NYH family)	orf_1014	251.7	L	L	NYH family	1004637	1005351
404	GCA_000517265	Bacteria	Proteobacteria	Gammaproteobacteria	Enterobacterales	Morganellaceae	Photorhabdus	Photorhabdus temperata	1	1	17930	18407	cyclodipeptide (XYP family)	orf_25	93.3	I	G	XYP family	17930	18407
405	GCA_000518265	Bacteria	Actinobacteria	Actinobacteria	Streptosporangiales	Thermomonosporaceae	Actinomadura	Actinomadura oligospora	1	1	391138	392715	cyclodipeptide (NYH family)	orf_357	216.5	L	W	NYH family	391138	391885
406	GCA_000518265	Bacteria	Actinobacteria	Actinobacteria	Streptosporangiales	Thermomonosporaceae	Actinomadura	Actinomadura oligospora	2	2	102336	105307	cyclodipeptide (NYH family)	orf_71	239.7	W	W	NYH family	102336	103044
411	GCA_000521195	Bacteria	Actinobacteria	Actinobacteria	Corynebacteriales	Mycobacteriaceae	Mycobacterium	Mycobacterium gastri	1	1	31882	33921	cyclodipeptide (NYH family)	orf_32	289.8	W	Y	NYH family	33069	33921
416	GCA_000525635	Bacteria	Actinobacteria	Actinobacteria	Pseudonocardiales	Pseudonocardiaceae	Kutzneria	Kutzneria albida	1	1	8448061	8448697	cyclodipeptide (NYH family)	orf_7471	253.6	C	C	NYH family	8448061	8448697
418	GCA_000526375	Bacteria	Synergistetes	Synergistia	Synergistales	Synergistaceae	Aminiphilus	Aminiphilus circumscriptus	1	1	923438	924143	cyclodipeptide (XYP family)	orf_777	117.8	F	N	XYP family	923438	924143
420	GCA_000559105	Bacteria	Firmicutes	Bacilli	Bacillales	Bacillaceae	Bacillus	Bacillus licheniformis	1	1	40506	42473	cyclodipeptide (NYH family)	orf_47	274.7	L	L	NYH family	41723	42473
421	GCA_000564855	Bacteria	Actinobacteria	Actinobacteria	Pseudonocardiales	Pseudonocardiaceae	Actinokineospora	Actinokineospora spheciospongiae	1	1	2652	3375	cyclodipeptide (XYP family)	orf_4	133.5	I	A	XYP family	2652	3375
422	GCA_000564855	Bacteria	Actinobacteria	Actinobacteria	Pseudonocardiales	Pseudonocardiaceae	Actinokineospora	Actinokineospora spheciospongiae	2	2	23086	24585	cyclodipeptide (NYH family)	orf_25	253.8	W	W	NYH family	23862	24585
423	GCA_000568255	Bacteria	Actinobacteria	Actinobacteria	Pseudonocardiales	Pseudonocardiaceae	Kutzneria	Kutzneria sp. 744	1	1	1009443	1010130	cyclodipeptide (NYH family)	orf_919	261.8	C	C	NYH family	1009443	1010130
424	GCA_000568255	Bacteria	Actinobacteria	Actinobacteria	Pseudonocardiales	Pseudonocardiaceae	Kutzneria	Kutzneria sp. 744	2	1	11041416	11042133	cyclodipeptide (NYH family)	orf_10297	209.3	C	W	NYH family	11041416	11042133
436	GCA_000612035	Bacteria	Proteobacteria	Gammaproteobacteria	Enterobacterales	Morganellaceae	Photorhabdus	Photorhabdus luminescens	1	1	10025	10766	cyclodipeptide (XYP family)	orf_9	184.1	E	E	XYP family	10025	10766
437	GCA_000612035	Bacteria	Proteobacteria	Gammaproteobacteria	Enterobacterales	Morganellaceae	Photorhabdus	Photorhabdus luminescens	2	1	21717	22524	cyclodipeptide (NYH family)	orf_20	209.8	L	L	NYH family	21717	22524
438	GCA_000612545	Bacteria	Actinobacteria	Actinobacteria	Streptomycetales	Streptomycetaceae	Streptomyces	Streptomyces sp. PCS3-D2	1	1	1507566	1509394	cyclodipeptide (NYH family)	orf_1271	274	W	Y	NYH family	1508740	1509394
439	GCA_000621385	Bacteria	Proteobacteria	Gammaproteobacteria	Legionellales	Legionellaceae	Legionella	Legionella cherrii	1	1	170657	171413	cyclodipeptide (XYP family)	orf_155	175.6	G	A	XYP family	170657	171413
440	GCA_000621385	Bacteria	Proteobacteria	Gammaproteobacteria	Legionellales	Legionellaceae	Legionella	Legionella cherrii	2	1	309314	310886	cyclodipeptide (XYP family)	orf_277	54.7	A	A	XYP family	309314	310886
441	GCA_000621385	Bacteria	Proteobacteria	Gammaproteobacteria	Legionellales	Legionellaceae	Legionella	Legionella cherrii	3	2	283056	283803	cyclodipeptide (XYP family)	orf_233	160.8	A	E	XYP family	283056	283803
442	GCA_000621685	Bacteria	Proteobacteria	Gammaproteobacteria	Legionellales	Legionellaceae	Legionella	Legionella sainthelensi	1	1	53435	54833	cyclodipeptide (XYP family)	orf_46	64.9	A	A	XYP family	53435	54833
443	GCA_000622185	Bacteria	Proteobacteria	Gammaproteobacteria	Legionellales	Legionellaceae	Legionella	Legionella lansingensis	1	1	10026	10773	cyclodipeptide (XYP family)	orf_11	163.7	A	E	XYP family	10026	10773
449	GCA_000632105	Bacteria	Proteobacteria	Alphaproteobacteria	Sphingomonadales	Sphingomonadaceae	Novosphingobium	Novosphingobium resinovorum	1	1	352213	353914	cyclodipeptide (NYH family)	orf_323	42.4	H	Y	NYH family	352213	353914
451	GCA_000633395	Bacteria	Proteobacteria	Gammaproteobacteria	Pseudomonadales	Pseudomonadaceae	Pseudomonas	Pseudomonas sp. PH1b	1	1	387578	388328	cyclodipeptide (XYP family)	orf_362	185.7	E	A	XYP family	387578	388328
454	GCA_000648255	Bacteria	Chlamydiae	Chlamydiia	Parachlamydiales	Parachlamydiaceae	Candidatus Protochlamydia	Candidatus Protochlamydia sp. R18	1	1	60579	61335	cyclodipeptide (XYP family)	orf_57	61.8	P	P	XYP family	60579	61335
457	GCA_000649085	Bacteria	Firmicutes	Bacilli	Bacillales	Staphylococcaceae	Staphylococcus	Staphylococcus lugdunensis	1	1	375919	376624	cyclodipeptide (NYH family)	orf_339	229.5	L	L	NYH family	375919	376624
565	GCA_000651495	Bacteria	Actinobacteria	Actinobacteria	Corynebacteriales	Mycobacteriaceae	Mycobacterium	Mycobacterium tuberculosis	1	1	2550053	2552110	cyclodipeptide (NYH family)	orf_2358	293.5	W	Y	NYH family	2550053	2550923
595	GCA_000652135	Bacteria	Actinobacteria	Actinobacteria	Corynebacteriales	Mycobacteriaceae	Mycobacterium	Mycobacterium tuberculosis	1	1	567756	569813	cyclodipeptide (NYH family)	orf_541	294.8	W	Y	NYH family	567756	568626
893	GCA_000658355	Bacteria	Actinobacteria	Actinobacteria	Corynebacteriales	Mycobacteriaceae	Mycobacterium	Mycobacterium tuberculosis	1	1	14704	16762	cyclodipeptide (NYH family)	orf_14	181.6	W	Y	NYH family	14704	16762
1122	GCA_000663725	Bacteria	Actinobacteria	Actinobacteria	Corynebacteriales	Mycobacteriaceae	Mycobacterium	Mycobacterium tuberculosis	1	1	106654	108711	cyclodipeptide (NYH family)	orf_99	292.7	W	Y	NYH family	106654	107524
1376	GCA_000669015	Bacteria	Actinobacteria	Actinobacteria	Corynebacteriales	Mycobacteriaceae	Mycobacterium	Mycobacterium tuberculosis	1	1	2555450	2557498	cyclodipeptide (NYH family)	orf_2371	294.9	W	Y	NYH family	2555450	2556311
1544	GCA_000672855	Bacteria	Actinobacteria	Actinobacteria	Corynebacteriales	Mycobacteriaceae	Mycobacterium	Mycobacterium tuberculosis	1	1	2565704	2567762	cyclodipeptide (NYH family)	orf_2385	180.4	W	Y	NYH family	2565704	2566556
1661	GCA_000675215	Bacteria	Actinobacteria	Actinobacteria	Corynebacteriales	Mycobacteriaceae	Mycobacterium	Mycobacterium tuberculosis	1	1	318823	321691	cyclodipeptide (NYH family)	orf_295	213.4	Y	Y	NYH family	319970	320504
1801	GCA_000678095	Bacteria	Actinobacteria	Actinobacteria	Corynebacteriales	Mycobacteriaceae	Mycobacterium	Mycobacterium tuberculosis	1	1	3117227	3119281	cyclodipeptide (NYH family)	orf_2881	288.2	Y	Y	NYH family	3118414	3119281
1938	GCA_000680855	Bacteria	Actinobacteria	Actinobacteria	Corynebacteriales	Mycobacteriaceae	Mycobacterium	Mycobacterium tuberculosis	1	1	244653	246710	cyclodipeptide (NYH family)	orf_234	294.8	W	Y	NYH family	244653	245523
1963	GCA_000691185	Bacteria	Firmicutes	Bacilli	Bacillales	Bacillaceae	Bacillus	Bacillus subtilis	1	1	21351	23331	cyclodipeptide (NYH family)	orf_24	278.8	L	L	NYH family	22584	23331
1964	GCA_000691525	Bacteria	Actinobacteria	Actinobacteria	Corynebacteriales	Mycobacteriaceae	Mycobacterium	Mycobacterium neoaurum	1	1	97758	98463	cyclodipeptide (XYP family)	orf_107	181.3	E	A	XYP family	97758	98463
1966	GCA_000695235	Bacteria	Actinobacteria	Actinobacteria	Streptomycetales	Streptomycetaceae	Streptomyces	Streptomyces albulus	2	1	8386499	8387207	cyclodipeptide (XYP family)	orf_7405	201.4	E	A	XYP family	8386499	8387207
1970	GCA_000696595	Bacteria	Actinobacteria	Actinobacteria	Streptomycetales	Streptomycetaceae	Streptomyces	Streptomyces leeuwenhoekii	1	1	68893	69652	cyclodipeptide (NYH family)	orf_65	243.7	W	W	NYH family	68893	69652
1977	GCA_000701265	Bacteria	Proteobacteria	Gammaproteobacteria	Legionellales	Legionellaceae	Legionella	Legionella wadsworthii	1	1	269390	270827	cyclodipeptide (XYP family)	orf_255	66.2	A	A	XYP family	269390	270827
2026	GCA_000706705	Bacteria	Firmicutes	Bacilli	Bacillales	Bacillaceae	Bacillus	Bacillus subtilis	1	1	3413783	3415763	cyclodipeptide (NYH family)	orf_3381	281.1	L	L	NYH family	3415016	3415763
2038	GCA_000710465	Bacteria	Actinobacteria	Actinobacteria	Streptomycetales	Streptomycetaceae	Kitasatospora	Kitasatospora sp. MBT63	1	1	3808	5840	cyclodipeptide (NYH family)	orf_3	249.7	W	W	NYH family	3808	4573
2040	GCA_000710915	Bacteria	Actinobacteria	Actinobacteria	Corynebacteriales	Nocardiaceae	Nocardia	Nocardia brasiliensis	1	1	12935	13658	cyclodipeptide (XYP family)	orf_15	189.3	E	A	XYP family	12935	13658
2048	GCA_000715625	Bacteria	Actinobacteria	Actinobacteria	Streptomycetales	Streptomycetaceae	Streptomyces	Streptomyces lavendulae	1	1	1890	3868	cyclodipeptide (NYH family)	orf_4	282.2	W	W	NYH family	3109	3868
2049	GCA_000715705	Bacteria	Actinobacteria	Actinobacteria	Streptomycetales	Streptomycetaceae	Streptomyces	Streptomyces flavotricini	1	1	7036	8864	cyclodipeptide (NYH family)	orf_9	279.2	W	Y	NYH family	8210	8864
2050	GCA_000715765	Bacteria	Actinobacteria	Actinobacteria	Streptomycetales	Streptomycetaceae	Streptomyces	Streptomyces natalensis	1	1	174414	175155	cyclodipeptide (NYH family)	orf_163	212.4	C	W	NYH family	174414	175155
2051	GCA_000715765	Bacteria	Actinobacteria	Actinobacteria	Streptomycetales	Streptomycetaceae	Streptomyces	Streptomyces natalensis	2	2	357	2255	cyclodipeptide (NYH family)	orf_3	281.9	W	Y	NYH family	1541	2255
2053	GCA_000715825	Bacteria	Actinobacteria	Actinobacteria	Pseudonocardiales	Pseudonocardiaceae	Goodfellowiella	Goodfellowiella coeruleoviolacea	1	1	18193	18994	cyclodipeptide (NYH family)	orf_19	253.9	W	W	NYH family	18193	18994
2054	GCA_000715825	Bacteria	Actinobacteria	Actinobacteria	Pseudonocardiales	Pseudonocardiaceae	Goodfellowiella	Goodfellowiella coeruleoviolacea	2	2	61776	65470	cyclodipeptide (NYH family)	orf_62	269.6	W	W	NYH family	64750	65470
2055	GCA_000715845	Bacteria	Actinobacteria	Actinobacteria	Streptomycetales	Streptomycetaceae	Streptomyces	Streptomyces monomycini	1	1	33606	36578	cyclodipeptide (NYH family)	orf_32	241.4	W	L	NYH family	33606	34455
2056	GCA_000715845	Bacteria	Actinobacteria	Actinobacteria	Streptomycetales	Streptomycetaceae	Streptomyces	Streptomyces monomycini	2	2	50118	51792	cyclodipeptide (NYH family)	orf_40	243	F	L	NYH family	50118	50850
2057	GCA_000716165	Bacteria	Actinobacteria	Actinobacteria	Streptomycetales	Streptomycetaceae	Streptomyces	Streptomyces peruviensis	1	1	12131	14787	cyclodipeptide (NYH family)	orf_13	292.4	W	Y	NYH family	14031	14787
2058	GCA_000716195	Bacteria	Actinobacteria	Actinobacteria	Streptomycetales	Streptomycetaceae	Streptomyces	Streptomyces sp. NRRL S-50	1	1	15540	17417	cyclodipeptide (NYH family)	orf_20	280.9	W	Y	NYH family	16715	17417
2059	GCA_000716275	Bacteria	Actinobacteria	Actinobacteria	Streptomycetales	Streptomycetaceae	Streptomyces	Streptomyces sp. NRRL S-149	1	1	137105	138990	cyclodipeptide (NYH family)	orf_129	285.7	W	W	NYH family	138222	138990
2060	GCA_000716275	Bacteria	Actinobacteria	Actinobacteria	Streptomycetales	Streptomycetaceae	Streptomyces	Streptomyces sp. NRRL S-149	2	2	6370	8285	cyclodipeptide (NYH family)	orf_11	303.3	W	Y	NYH family	6370	7111
2061	GCA_000716285	Bacteria	Actinobacteria	Actinobacteria	Streptomycetales	Streptomycetaceae	Streptomyces	Streptomyces sp. NRRL S-20	1	1	51042	51710	cyclodipeptide (NYH family)	orf_42	147	W	A	NYH family	51042	51564
2061	GCA_000716285	Bacteria	Actinobacteria	Actinobacteria	Streptomycetales	Streptomycetaceae	Streptomyces	Streptomyces sp. NRRL S-20	1	1	51042	51710	cyclodipeptide (NYH family)	orf_43	59.5	F	G	NYH family	51545	51710
2062	GCA_000716285	Bacteria	Actinobacteria	Actinobacteria	Streptomycetales	Streptomycetaceae	Streptomyces	Streptomyces sp. NRRL S-20	2	2	33412	35889	cyclodipeptide (NYH family)	orf_30	280	W	Y	NYH family	33412	34114
2063	GCA_000716315	Bacteria	Actinobacteria	Actinobacteria	Streptomycetales	Streptomycetaceae	Streptomyces	Streptomyces sp. NRRL WC-3641	1	1	192467	193229	cyclodipeptide (NYH family)	orf_186	269.2	C	C	NYH family	192467	193229
2064	GCA_000716335	Bacteria	Actinobacteria	Actinobacteria	Streptomycetales	Streptomycetaceae	Streptomyces	Streptomyces sp. NRRL S-118	1	1	274083	276121	cyclodipeptide (NYH family)	orf_265	305.7	W	Y	NYH family	274083	274890
2065	GCA_000716525	Bacteria	Actinobacteria	Actinobacteria	Streptomycetales	Streptomycetaceae	Streptomyces	Streptomyces graminis	1	1	39082	41351	cyclodipeptide (NYH family)	orf_36	238.9	F	L	NYH family	39782	40619
2067	GCA_000716595	Bacteria	Actinobacteria	Actinobacteria	Pseudonocardiales	Pseudonocardiaceae	Saccharothrix	Saccharothrix sp. NRRL B-16314	1	1	43437	44118	cyclodipeptide (NYH family)	orf_41	273.5	C	C	NYH family	43437	44118
2068	GCA_000716685	Bacteria	Actinobacteria	Actinobacteria	Streptomycetales	Streptomycetaceae	Streptomyces	Streptomyces virginiae	1	1	754134	756049	cyclodipeptide (NYH family)	orf_700	299.2	W	Y	NYH family	755308	756049
2069	GCA_000716705	Bacteria	Actinobacteria	Actinobacteria	Pseudonocardiales	Pseudonocardiaceae	Actinosynnema	Actinosynnema pretiosum	1	1	490	1971	cyclodipeptide (NYH family)	orf_3	245	W	W	NYH family	1269	1971
2070	GCA_000717055	Bacteria	Actinobacteria	Actinobacteria	Streptomycetales	Streptomycetaceae	Streptomyces	Streptomyces iakyrus	1	1	186780	187521	cyclodipeptide (NYH family)	orf_184	268.1	C	C	NYH family	186780	187521
2071	GCA_000717205	Bacteria	Actinobacteria	Actinobacteria	Pseudonocardiales	Pseudonocardiaceae	Kibdelosporangium	Kibdelosporangium aridum	1	1	5668	6331	cyclodipeptide (NYH family)	orf_9	222.4	L	W	NYH family	5668	6331
2072	GCA_000717205	Bacteria	Actinobacteria	Actinobacteria	Pseudonocardiales	Pseudonocardiaceae	Kibdelosporangium	Kibdelosporangium aridum	2	2	1486	2164	cyclodipeptide (NYH family)	orf_2	187.4	L	W	NYH family	1486	2164
2074	GCA_000717595	Bacteria	Actinobacteria	Actinobacteria	Streptomycetales	Streptomycetaceae	Streptomyces	Streptomyces flavochromogenes	1	1	68993	70912	cyclodipeptide (NYH family)	orf_62	270	W	Y	NYH family	70183	70912
2075	GCA_000717595	Bacteria	Actinobacteria	Actinobacteria	Streptomycetales	Streptomycetaceae	Streptomyces	Streptomyces flavochromogenes	2	2	294207	294684	cyclodipeptide (XYP family)	orf_276	52	I	P	XYP family	294207	294684
2076	GCA_000717655	Bacteria	Actinobacteria	Actinobacteria	Streptomycetales	Streptomycetaceae	Streptomyces	Streptomyces katrae	1	1	46787	48805	cyclodipeptide (NYH family)	orf_49	280.6	W	Y	NYH family	46787	47591
2077	GCA_000717715	Bacteria	Actinobacteria	Actinobacteria	Streptomycetales	Streptomycetaceae	Streptomyces	Streptomyces sp. NRRL B-24484	1	1	211978	213951	cyclodipeptide (NYH family)	orf_186	249.6	W	W	NYH family	213231	213951
2078	GCA_000717915	Bacteria	Actinobacteria	Actinobacteria	Streptomycetales	Streptomycetaceae	Streptomyces	Streptomyces sp. NRRL S-244	1	1	10067	11998	cyclodipeptide (NYH family)	orf_14	274.1	W	Y	NYH family	11281	11998
2079	GCA_000717925	Bacteria	Actinobacteria	Actinobacteria	Streptomycetales	Streptomycetaceae	Streptomyces	Streptomyces sp. NRRL S-241	1	1	238261	240176	cyclodipeptide (NYH family)	orf_215	295.8	W	Y	NYH family	239435	240176
2080	GCA_000718015	Bacteria	Actinobacteria	Actinobacteria	Streptomycetales	Streptomycetaceae	Streptomyces	Streptomyces catenulae	1	1	35107	35869	cyclodipeptide (XYP family)	orf_33	190.6	E	A	XYP family	35107	35869
2081	GCA_000718015	Bacteria	Actinobacteria	Actinobacteria	Streptomycetales	Streptomycetaceae	Streptomyces	Streptomyces catenulae	2	2	6603	10020	cyclodipeptide (NYH family)	orf_11	229.7	W	L	NYH family	9294	10020
2082	GCA_000718155	Bacteria	Actinobacteria	Actinobacteria	Streptomycetales	Streptomycetaceae	Streptomyces	Streptomyces lavendulae	1	1	136007	138036	cyclodipeptide (NYH family)	orf_122	276.4	W	W	NYH family	137238	138036
2083	GCA_000718305	Bacteria	Actinobacteria	Actinobacteria	Streptomycetales	Streptomycetaceae	Streptomyces	Streptomyces niger	1	1	14229	17388	cyclodipeptide (NYH family)	orf_22	229.5	W	L	NYH family	16497	17388
2085	GCA_000718635	Bacteria	Actinobacteria	Actinobacteria	Streptomycetales	Streptomycetaceae	Streptomyces	Streptomyces varsoviensis	1	1	54832	57731	cyclodipeptide (NYH family)	orf_50	250.6	W	L	NYH family	54832	55600
2086	GCA_000718635	Bacteria	Actinobacteria	Actinobacteria	Streptomycetales	Streptomycetaceae	Streptomyces	Streptomyces varsoviensis	2	2	22664	23378	cyclodipeptide (NYH family)	orf_25	217.4	C	L	NYH family	22664	23378
2087	GCA_000718705	Bacteria	Actinobacteria	Actinobacteria	Streptomycetales	Streptomycetaceae	Streptomyces	Streptomyces lavendulae	1	1	187739	189567	cyclodipeptide (NYH family)	orf_167	281.7	W	Y	NYH family	188913	189567
2088	GCA_000718775	Bacteria	Actinobacteria	Actinobacteria	Streptomycetales	Streptomycetaceae	Streptomyces	Streptomyces sp. NRRL S-31	1	1	2747	3455	cyclodipeptide (XYP family)	orf_4	192.6	E	A	XYP family	2747	3455
2089	GCA_000718935	Bacteria	Actinobacteria	Actinobacteria	Streptomycetales	Streptomycetaceae	Streptomyces	Streptomyces sp. NRRL S-237	1	1	64807	66722	cyclodipeptide (NYH family)	orf_63	297.2	W	Y	NYH family	65981	66722
2090	GCA_000718955	Bacteria	Actinobacteria	Actinobacteria	Streptomycetales	Streptomycetaceae	Streptomyces	Streptomyces sp. NRRL S-575	1	1	110756	112671	cyclodipeptide (NYH family)	orf_98	296.8	W	Y	NYH family	110756	111497
2091	GCA_000719115	Bacteria	Actinobacteria	Actinobacteria	Pseudonocardiales	Pseudonocardiaceae	Lentzea	Lentzea albidocapillata	1	1	254819	255500	cyclodipeptide (NYH family)	orf_236	279.8	C	C	NYH family	254819	255500
2094	GCA_000719265	Bacteria	Actinobacteria	Actinobacteria	Streptomycetales	Streptomycetaceae	Streptomyces	Streptomyces roseoverticillatus	1	1	30506	31298	cyclodipeptide (NYH family)	orf_24	131.5	W	L	NYH family	30506	31298
2095	GCA_000719285	Bacteria	Actinobacteria	Actinobacteria	Streptomycetales	Streptomycetaceae	Streptomyces	Streptomyces bicolor	1	1	256816	258773	cyclodipeptide (NYH family)	orf_246	278.5	W	Y	NYH family	257993	258773
2096	GCA_000719335	Bacteria	Actinobacteria	Actinobacteria	Streptomycetales	Streptomycetaceae	Streptomyces	Streptomyces sp. NRRL S-87	1	1	53944	55821	cyclodipeptide (NYH family)	orf_56	277.4	W	Y	NYH family	55119	55821
2097	GCA_000719345	Bacteria	Actinobacteria	Actinobacteria	Streptomycetales	Streptomycetaceae	Streptomyces	Streptomyces sp. NRRL F-2664	1	1	158671	160499	cyclodipeptide (NYH family)	orf_148	280.2	W	Y	NYH family	158671	159325
2098	GCA_000719425	Bacteria	Actinobacteria	Actinobacteria	Streptomycetales	Streptomycetaceae	Streptomyces	Streptomyces sp. NRRL F-5639	1	1	21999	24268	cyclodipeptide (NYH family)	orf_19	232.2	F	L	NYH family	22857	23568
2099	GCA_000719425	Bacteria	Actinobacteria	Actinobacteria	Streptomycetales	Streptomycetaceae	Streptomyces	Streptomyces sp. NRRL F-5639	2	2	24211	26002	cyclodipeptide (NYH family)	orf59136	259.6	W	W	NYH family	24211	26002
2100	GCA_000719505	Bacteria	Actinobacteria	Actinobacteria	Streptomycetales	Streptomycetaceae	Streptomyces	Streptomyces sp. NRRL B-3229	1	1	33000	33729	cyclodipeptide (NYH family)	orf_29	221.2	L	V	NYH family	33000	33729
2102	GCA_000719735	Bacteria	Actinobacteria	Actinobacteria	Streptomycetales	Streptomycetaceae	Streptomyces	Streptomyces sp. NRRL F-5917	1	1	409581	411850	cyclodipeptide (NYH family)	orf02068	236.4	F	L	NYH family	410199	411735
2103	GCA_000719735	Bacteria	Actinobacteria	Actinobacteria	Streptomycetales	Streptomycetaceae	Streptomyces	Streptomyces sp. NRRL F-5917	2	2	24504	25869	cyclodipeptide (NYH family)	orf_20	184.4	W	W	NYH family	24504	25869
2104	GCA_000719855	Bacteria	Actinobacteria	Actinobacteria	Streptomycetales	Streptomycetaceae	Streptomyces	Streptomyces sp. NRRL F-4474	1	1	49052	50880	cyclodipeptide (NYH family)	orf_44	278.6	W	Y	NYH family	49052	49706
2105	GCA_000720075	Bacteria	Actinobacteria	Actinobacteria	Streptomycetales	Streptomycetaceae	Streptomyces	Streptomyces sp. NRRL F-3213	1	1	60119	60803	cyclodipeptide (NYH family)	orf_55	237.7	C	C	NYH family	60119	60803
2106	GCA_000720115	Bacteria	Actinobacteria	Actinobacteria	Streptomycetales	Streptomycetaceae	Streptomyces	Streptomyces sp. NRRL F-2580	1	1	63835	65750	cyclodipeptide (NYH family)	orf_62	301.1	W	Y	NYH family	63835	64576
2107	GCA_000720135	Bacteria	Actinobacteria	Actinobacteria	Streptomycetales	Streptomycetaceae	Streptomyces	Streptomyces sp. NRRL S-1022	1	1	51463	53382	cyclodipeptide (NYH family)	orf_50	292.2	W	Y	NYH family	51463	52174
2108	GCA_000720145	Bacteria	Actinobacteria	Actinobacteria	Streptomycetales	Streptomycetaceae	Streptomyces	Streptomyces sp. NRRL F-2747	1	1	10915	12846	cyclodipeptide (NYH family)	orf_13	275.8	W	Y	NYH family	12129	12846
2109	GCA_000720175	Bacteria	Actinobacteria	Actinobacteria	Streptomycetales	Streptomycetaceae	Streptomyces	Streptomyces sp. NRRL S-337	1	1	100930	102828	cyclodipeptide (NYH family)	orf_102	278.8	W	Y	NYH family	102114	102828
2111	GCA_000720325	Bacteria	Actinobacteria	Actinobacteria	Streptomycetales	Streptomycetaceae	Streptomyces	Streptomyces sp. NRRL B-1347	1	1	379760	380072	cyclodipeptide (NYH family)	orf_362	92.8	P	W	NYH family	379760	380072
2112	GCA_000720375	Bacteria	Actinobacteria	Actinobacteria	Corynebacteriales	Nocardiaceae	Rhodococcus	Rhodococcus rhodnii	1	1	267208	267871	cyclodipeptide (NYH family)	orf_267	220.6	L	W	NYH family	267208	267871
2114	GCA_000720475	Bacteria	Actinobacteria	Actinobacteria	Streptomycetales	Streptomycetaceae	Streptomyces	Streptomyces aureocirculatus	1	1	4711	5602	cyclodipeptide (NYH family)	orf_4	153.8	W	W	NYH family	4711	5602
2115	GCA_000720555	Bacteria	Actinobacteria	Actinobacteria	Streptomycetales	Streptomycetaceae	Streptomyces	Streptomyces sclerotialus	1	1	773676	774387	cyclodipeptide (XYP family)	orf_684	188.9	E	A	XYP family	773676	774387
2116	GCA_000720645	Bacteria	Actinobacteria	Actinobacteria	Streptomycetales	Streptomycetaceae	Streptomyces	Streptomyces sp. NRRL S-378	1	1	20050	21878	cyclodipeptide (NYH family)	orf_22	278.6	W	Y	NYH family	21224	21878
2117	GCA_000720725	Bacteria	Actinobacteria	Actinobacteria	Streptomycetales	Streptomycetaceae	Streptomyces	Streptomyces rimosus	1	1	59492	62636	cyclodipeptide (NYH family)	orf_61	245.9	W	L	NYH family	61745	62636
2118	GCA_000720725	Bacteria	Actinobacteria	Actinobacteria	Streptomycetales	Streptomycetaceae	Streptomyces	Streptomyces rimosus	2	2	46174	46915	cyclodipeptide (NYH family)	orf_36	267.3	C	C	NYH family	46174	46915
2119	GCA_000720765	Bacteria	Actinobacteria	Actinobacteria	Streptomycetales	Streptomycetaceae	Streptomyces	Streptomyces sp. NRRL S-646	1	1	132034	133943	cyclodipeptide (NYH family)	orf_130	284.8	W	Y	NYH family	133211	133943
2121	GCA_000720875	Bacteria	Actinobacteria	Actinobacteria	Streptomycetales	Streptomycetaceae	Streptomyces	Streptomyces globisporus	1	1	21476	23416	cyclodipeptide (NYH family)	orf_19	277.2	W	Y	NYH family	22666	23416
2124	GCA_000720955	Bacteria	Actinobacteria	Actinobacteria	Pseudonocardiales	Pseudonocardiaceae	Allokutzneria	Allokutzneria albata	1	1	86990	87752	cyclodipeptide (NYH family)	orf_91	230.2	L	W	NYH family	86990	87752
2125	GCA_000720955	Bacteria	Actinobacteria	Actinobacteria	Pseudonocardiales	Pseudonocardiaceae	Allokutzneria	Allokutzneria albata	2	2	18833	19517	cyclodipeptide (NYH family)	orf_19	271.5	C	C	NYH family	18833	19517
2126	GCA_000720995	Bacteria	Actinobacteria	Actinobacteria	Streptomycetales	Streptomycetaceae	Streptomyces	Streptomyces celluloflavus	1	1	87698	89341	cyclodipeptide (NYH family)	orf_70	240	F	L	NYH family	87698	88424
2127	GCA_000721105	Bacteria	Actinobacteria	Actinobacteria	Streptomycetales	Streptomycetaceae	Streptomyces	Streptomyces cellulosae	1	1	13780	14746	cyclodipeptide (NYH family)	orf_16	152.9	W	W	NYH family	13780	14746
2128	GCA_000721305	Bacteria	Actinobacteria	Actinobacteria	Streptomycetales	Streptomycetaceae	Streptomyces	Streptomyces sp. NRRL S-1868	1	1	190161	190995	cyclodipeptide (NYH family)	orf_146	151.5	W	W	NYH family	190161	190995
2129	GCA_000721305	Bacteria	Actinobacteria	Actinobacteria	Streptomycetales	Streptomycetaceae	Streptomyces	Streptomyces sp. NRRL S-1868	2	2	60964	61690	cyclodipeptide (NYH family)	orf_56	223.4	W	C	NYH family	60964	61690
2130	GCA_000721305	Bacteria	Actinobacteria	Actinobacteria	Streptomycetales	Streptomycetaceae	Streptomyces	Streptomyces sp. NRRL S-1868	3	3	122677	126579	cyclodipeptide (NYH family)	orf_100	257.7	L	L	NYH family	122677	123397
2131	GCA_000721375	Bacteria	Actinobacteria	Actinobacteria	Streptomycetales	Streptomycetaceae	Streptomyces	Actinosporangium sp. NRRL B-3428	1	1	245293	247254	cyclodipeptide (NYH family)	orf_226	292.2	W	Y	NYH family	246498	247254
2132	GCA_000721445	Bacteria	Actinobacteria	Actinobacteria	Streptomycetales	Streptomycetaceae	Streptomyces	Streptomyces sp. NRRL F-5053	1	1	234290	235016	cyclodipeptide (NYH family)	orf_187	222.8	W	W	NYH family	234290	235016
2133	GCA_000721445	Bacteria	Actinobacteria	Actinobacteria	Streptomycetales	Streptomycetaceae	Streptomyces	Streptomyces sp. NRRL F-5053	2	2	190343	191177	cyclodipeptide (NYH family)	orf_152	149.7	W	Y	NYH family	190343	191177
2134	GCA_000721445	Bacteria	Actinobacteria	Actinobacteria	Streptomycetales	Streptomycetaceae	Streptomyces	Streptomyces sp. NRRL F-5053	3	3	85344	89238	cyclodipeptide (NYH family)	orf_21	255	L	L	NYH family	88518	89238
2135	GCA_000721495	Bacteria	Actinobacteria	Actinobacteria	Streptomycetales	Streptomycetaceae	Streptomyces	Streptomyces sp. NRRL F-5123	1	1	141371	144965	cyclodipeptide (NYH family)	orf_129	233.4	F	C	NYH family	144173	144965
2136	GCA_000721945	Bacteria	Actinobacteria	Actinobacteria	Streptomycetales	Streptomycetaceae	Streptomyces	Streptomyces sp. NRRL WC-3774	1	1	6381	7122	cyclodipeptide (NYH family)	orf_7	215.3	L	V	NYH family	6381	7122
2137	GCA_000722035	Bacteria	Actinobacteria	Actinobacteria	Streptomycetales	Streptomycetaceae	Streptomyces	Streptomyces sp. NRRL S-448	1	1	85865	87843	cyclodipeptide (NYH family)	orf_77	278.7	W	W	NYH family	85865	86624
2138	GCA_000722035	Bacteria	Actinobacteria	Actinobacteria	Streptomycetales	Streptomycetaceae	Streptomyces	Streptomyces sp. NRRL S-448	2	2	3329	5244	cyclodipeptide (NYH family)	orf_5	293.5	W	Y	NYH family	4503	5244
2139	GCA_000722215	Bacteria	Actinobacteria	Actinobacteria	Streptomycetales	Streptomycetaceae	Streptomyces	Streptomyces sp. NRRL S-1777	1	1	123271	125766	cyclodipeptide (NYH family)	orf51707	114.9	F	G	NYH family	123271	124567
2139	GCA_000722215	Bacteria	Actinobacteria	Actinobacteria	Streptomycetales	Streptomycetaceae	Streptomyces	Streptomyces sp. NRRL S-1777	1	1	123271	125766	cyclodipeptide (NYH family)	orf_135	66	W	W	NYH family	124106	124514
2140	GCA_000722295	Bacteria	Actinobacteria	Actinobacteria	Streptomycetales	Streptomycetaceae	Streptomyces	Streptomyces sp. NRRL B-2790	1	1	4533	6423	cyclodipeptide (NYH family)	orf_8	259.9	W	Y	NYH family	4533	6423
2142	GCA_000722355	Bacteria	Actinobacteria	Actinobacteria	Streptomycetales	Streptomycetaceae	Streptomyces	Streptomyces sp. NRRL F-5140	1	1	10391	12324	cyclodipeptide (NYH family)	orf_9	288.6	W	Y	NYH family	10391	11147
2144	GCA_000722995	Bacteria	Proteobacteria	Gammaproteobacteria	Enterobacterales	Morganellaceae	Photorhabdus	Photorhabdus temperata	1	1	3809	4583	cyclodipeptide (NYH family)	orf_5	212.7	L	L	NYH family	3809	4583
2147	GCA_000725475	Bacteria	Actinobacteria	Actinobacteria	Streptomycetales	Streptomycetaceae	Streptomyces	Streptomyces durhamensis	1	1	51607	53526	cyclodipeptide (NYH family)	orf_49	292.2	W	Y	NYH family	51607	52318
2148	GCA_000725715	Bacteria	Actinobacteria	Actinobacteria	Streptomycetales	Streptomycetaceae	Streptomyces	Streptomyces sp. NRRL WC-3719	1	1	11512	12400	cyclodipeptide (NYH family)	orf_13	258.2	C	C	NYH family	11512	12400
2149	GCA_000725725	Bacteria	Actinobacteria	Actinobacteria	Streptomycetales	Streptomycetaceae	Streptomyces	Streptomyces xanthophaeus	1	1	80928	82969	cyclodipeptide (NYH family)	orf_74	279.4	W	W	NYH family	80928	81750
2157	GCA_000731095	Bacteria	Proteobacteria	Gammaproteobacteria	Xanthomonadales	Xanthomonadaceae	Lysobacter	Lysobacter antibioticus	1	1	53954	54683	cyclodipeptide (NYH family)	orf_48	214.4	L	L	NYH family	53954	54683
2158	GCA_000732925	Bacteria	Actinobacteria	Actinobacteria	Pseudonocardiales	Pseudonocardiaceae	Amycolatopsis	Amycolatopsis japonica	1	1	8306963	8307650	cyclodipeptide (NYH family)	orf_7759	262.2	C	C	NYH family	8306963	8307650
2169	GCA_000735955	Bacteria	Actinobacteria	Actinobacteria	Corynebacteriales	Mycobacteriaceae	Mycobacterium	Mycobacterium tuberculosis	1	1	1930584	1932641	cyclodipeptide (NYH family)	orf_1982	291.7	W	Y	NYH family	1930584	1931454
2173	GCA_000736035	Bacteria	Actinobacteria	Actinobacteria	Corynebacteriales	Mycobacteriaceae	Mycobacterium	Mycobacterium tuberculosis	1	1	1930583	1932641	cyclodipeptide (NYH family)	orf_2197	163.8	W	G	NYH family	1930583	1931435
2186	GCA_000736555	Bacteria	Proteobacteria	Gammaproteobacteria	Enterobacterales	Morganellaceae	Xenorhabdus	Xenorhabdus bovienii	1	1	161	431	cyclodipeptide (XYP family)	orf_1	44.8	I	F	XYP family	161	431
2187	GCA_000736635	Bacteria	Proteobacteria	Gammaproteobacteria	Enterobacterales	Morganellaceae	Xenorhabdus	Xenorhabdus bovienii	1	1	30455	31151	cyclodipeptide (XYP family)	orf_21	169.3	A	A	XYP family	30455	31151
2188	GCA_000736655	Bacteria	Proteobacteria	Gammaproteobacteria	Enterobacterales	Morganellaceae	Xenorhabdus	Xenorhabdus bovienii	1	1	6615	7026	cyclodipeptide (XYP family)	orf_9	91.6	A	A	XYP family	6615	7026
2199	GCA_000744225	Bacteria	Actinobacteria	Actinobacteria	Streptomycetales	Streptomycetaceae	Kitasatospora	Kitasatospora mediocidica	1	1	882360	884401	cyclodipeptide (NYH family)	orf_733	257.4	L	W	NYH family	883672	884401
2200	GCA_000744355	Bacteria	Actinobacteria	Actinobacteria	Corynebacteriales	Mycobacteriaceae	Mycobacterium	Mycobacterium sp. UNCCL9	1	1	337770	338475	cyclodipeptide (XYP family)	orf_308	181.7	E	A	XYP family	337770	338475
2201	GCA_000744655	Bacteria	Actinobacteria	Actinobacteria	Streptomycetales	Streptomycetaceae	Streptacidiphilus	Streptacidiphilus rugosus	1	1	4268049	4269973	cyclodipeptide (NYH family)	orf_4004	290.3	W	Y	NYH family	4269262	4269973
2202	GCA_000744705	Bacteria	Actinobacteria	Actinobacteria	Streptomycetales	Streptomycetaceae	Streptacidiphilus	Streptacidiphilus albus	1	1	65773	66466	cyclodipeptide (NYH family)	orf_74	220.3	C	L	NYH family	65773	66466
2203	GCA_000744755	Bacteria	Firmicutes	Bacilli	Bacillales	Bacillaceae	Geobacillus	Geobacillus subterraneus	1	1	656980	657676	cyclodipeptide (NYH family)	orf_620	224.4	L	L	NYH family	656980	657676
2204	GCA_000744785	Bacteria	Actinobacteria	Actinobacteria	Streptomycetales	Streptomycetaceae	Kitasatospora	Kitasatospora azatica	1	1	1498249	1500241	cyclodipeptide (NYH family)	orf_1313	259.1	W	W	NYH family	1499497	1500241
2205	GCA_000745715	Bacteria	Actinobacteria	Actinobacteria	Streptomycetales	Streptomycetaceae	Streptomyces	Streptomyces mirabilis	1	1	240715	241525	cyclodipeptide (NYH family)	orf_212	132.5	L	W	NYH family	240715	241525
2207	GCA_000746885	Bacteria	Firmicutes	Bacilli	Bacillales	Bacillaceae	Bacillus	Bacillus paralicheniformis	1	1	1127250	1129217	cyclodipeptide (NYH family)	orf_1110	276.3	L	L	NYH family	1127250	1128000
2208	GCA_000749465	Bacteria	Actinobacteria	Actinobacteria	Pseudonocardiales	Pseudonocardiaceae	Amycolatopsis	Amycolatopsis lurida	1	1	2688147	2688834	cyclodipeptide (NYH family)	orf_2568	262.1	C	C	NYH family	2688147	2688834
2224	GCA_000751775	Bacteria	Firmicutes	Bacilli	Bacillales	Bacillaceae	Bacillus	Bacillus thermoamylovorans	1	1	49758	50454	cyclodipeptide (NYH family)	orf_50	231	L	L	NYH family	49758	50454
2226	GCA_000754115	Bacteria	Actinobacteria	Actinobacteria	Pseudonocardiales	Pseudonocardiaceae	Amycolatopsis	Amycolatopsis sp. MJM2582	1	1	1896608	1897295	cyclodipeptide (NYH family)	orf_1862	259.8	C	C	NYH family	1896608	1897295
2227	GCA_000755725	Bacteria	Proteobacteria	Betaproteobacteria	Burkholderiales	Burkholderiaceae	Burkholderia	Burkholderia cenocepacia	1	1	1704854	1705583	cyclodipeptide (XYP family)	orf_1505	170.1	E	A	XYP family	1704854	1705583
2231	GCA_000759555	Bacteria	Firmicutes	Bacilli	Bacillales	Staphylococcaceae	Staphylococcus	Staphylococcus epidermidis	1	1	10153	10858	cyclodipeptide (NYH family)	orf_15	228	L	L	NYH family	10153	10858
2232	GCA_000760895	Bacteria	Actinobacteria	Actinobacteria	Corynebacteriales	Nocardiaceae	Rhodococcus	Rhodococcus fascians	1	1	480039	480846	cyclodipeptide (NYH family)	orf_478	211.5	L	L	NYH family	480039	480846
2233	GCA_000763095	Bacteria	Actinobacteria	Actinobacteria	Actinopolysporales	Actinopolysporaceae	Actinopolyspora	Actinopolyspora erythraea	1	1	676025	676782	cyclodipeptide (NYH family)	orf_610	90.3	F	Y	NYH family	676025	676430
2233	GCA_000763095	Bacteria	Actinobacteria	Actinobacteria	Actinopolysporales	Actinopolysporaceae	Actinopolyspora	Actinopolyspora erythraea	1	1	676025	676782	cyclodipeptide (NYH family)	orf_611	83.4	W	G	NYH family	676482	676782
2234	GCA_000767775	Bacteria	Proteobacteria	Gammaproteobacteria	Enterobacterales	Morganellaceae	Photorhabdus	Photorhabdus luminescens	1	1	17644	18421	cyclodipeptide (NYH family)	orf_16	208	L	L	NYH family	17644	18421
2235	GCA_000767775	Bacteria	Proteobacteria	Gammaproteobacteria	Enterobacterales	Morganellaceae	Photorhabdus	Photorhabdus luminescens	2	1	32374	33115	cyclodipeptide (XYP family)	orf_31	182.7	E	E	XYP family	32374	33115
2240	GCA_000787775	Bacteria	Actinobacteria	Actinobacteria	Streptomycetales	Streptomycetaceae	Streptacidiphilus	Streptacidiphilus carbonis	1	1	100834	102785	cyclodipeptide (NYH family)	orf_93	301.8	W	Y	NYH family	100834	101551
2241	GCA_000787795	Bacteria	Actinobacteria	Actinobacteria	Streptomycetales	Streptomycetaceae	Streptacidiphilus	Streptacidiphilus jiangxiensis	1	1	15134	15842	cyclodipeptide (NYH family)	orf_16	228	C	L	NYH family	15134	15842
2242	GCA_000787795	Bacteria	Actinobacteria	Actinobacteria	Streptomycetales	Streptomycetaceae	Streptacidiphilus	Streptacidiphilus jiangxiensis	2	2	65551	67490	cyclodipeptide (NYH family)	orf_60	283.2	W	Y	NYH family	66761	67490
2243	GCA_000787815	Bacteria	Actinobacteria	Actinobacteria	Streptomycetales	Streptomycetaceae	Streptacidiphilus	Streptacidiphilus neutrinimicus	1	1	173974	175886	cyclodipeptide (NYH family)	orf_178	280.6	W	W	NYH family	173974	174703
2244	GCA_000787835	Bacteria	Actinobacteria	Actinobacteria	Streptomycetales	Streptomycetaceae	Streptacidiphilus	Streptacidiphilus melanogenes	1	1	143975	145926	cyclodipeptide (NYH family)	orf_140	279	W	W	NYH family	143975	144707
2245	GCA_000787855	Bacteria	Actinobacteria	Actinobacteria	Streptomycetales	Streptomycetaceae	Streptacidiphilus	Streptacidiphilus anmyonensis	1	1	68477	71878	cyclodipeptide (NYH family)	orf_64	253.8	W	W	NYH family	68477	69215
2246	GCA_000787855	Bacteria	Actinobacteria	Actinobacteria	Streptomycetales	Streptomycetaceae	Streptacidiphilus	Streptacidiphilus anmyonensis	2	2	131120	133074	cyclodipeptide (NYH family)	orf_131	279.4	W	W	NYH family	132345	133074
2255	GCA_000790325	Bacteria	Proteobacteria	Gammaproteobacteria	Pseudomonadales	Pseudomonadaceae	Pseudomonas	Pseudomonas aeruginosa	1	1	0	266	cyclodipeptide (XYP family)	orf39613	52.3	I	G	XYP family	0	266
2256	GCA_000790325	Bacteria	Proteobacteria	Gammaproteobacteria	Pseudomonadales	Pseudomonadaceae	Pseudomonas	Pseudomonas aeruginosa	2	2	70032	70542	cyclodipeptide (XYP family)	orf_71	89.2	I	P	XYP family	70032	70542
2258	GCA_000790485	Bacteria	Proteobacteria	Gammaproteobacteria	Pseudomonadales	Pseudomonadaceae	Pseudomonas	Pseudomonas aeruginosa	1	1	148070	148805	cyclodipeptide (XYP family)	orf_137	148.3	I	P	XYP family	148070	148805
2267	GCA_000791345	Bacteria	Proteobacteria	Gammaproteobacteria	Pseudomonadales	Pseudomonadaceae	Pseudomonas	Pseudomonas aeruginosa	1	1	148317	149052	cyclodipeptide (XYP family)	orf_136	151.9	I	P	XYP family	148317	149052
2268	GCA_000791585	Bacteria	Proteobacteria	Gammaproteobacteria	Pseudomonadales	Pseudomonadaceae	Pseudomonas	Pseudomonas aeruginosa	1	1	36069	36804	cyclodipeptide (XYP family)	orf_35	149.3	I	P	XYP family	36069	36804
2284	GCA_000793665	Bacteria	Proteobacteria	Gammaproteobacteria	Pseudomonadales	Pseudomonadaceae	Pseudomonas	Pseudomonas aeruginosa	1	1	71287	72022	cyclodipeptide (XYP family)	orf_71	148.4	I	P	XYP family	71287	72022
2326	GCA_000798635	Bacteria	Proteobacteria	Gammaproteobacteria	Enterobacterales	Morganellaceae	Photorhabdus	Photorhabdus luminescens	2	2	1159	1420	cyclodipeptide (NYH family)	orf_2	64.5	L	L	NYH family	1159	1420
2356	GCA_000805335	Bacteria	Actinobacteria	Actinobacteria	Streptomycetales	Streptomycetaceae	Streptomyces	Streptomyces sp. CT34	1	1	201073	201845	cyclodipeptide (NYH family)	orf84434	77.2	F	G	NYH family	201073	201532
2357	GCA_000805335	Bacteria	Actinobacteria	Actinobacteria	Streptomycetales	Streptomycetaceae	Streptomyces	Streptomyces sp. CT34	2	1	478987	480885	cyclodipeptide (NYH family)	orf_452	282.7	W	Y	NYH family	480171	480885
2359	GCA_000811985	Bacteria	Actinobacteria	Actinobacteria	Corynebacteriales	Nocardiaceae	Nocardia	Nocardia vulneris	1	1	49358	50081	cyclodipeptide (XYP family)	orf_43	184.8	E	A	XYP family	49358	50081
2363	GCA_000813625	Bacteria	Chlamydiae	Chlamydiia	Parachlamydiales	Parachlamydiaceae	Candidatus Protochlamydia	Candidatus Protochlamydia amoebophila	1	1	2081	2798	cyclodipeptide (XYP family)	orf_4	59.1	P	P	XYP family	2081	2798
2364	GCA_000815295	Bacteria	Firmicutes	Bacilli	Bacillales	Bacillaceae	Bacillus	Bacillus sp. MSP13	1	1	114875	116953	cyclodipeptide (NYH family)	orf_105	277.3	L	L	NYH family	114875	115721
2365	GCA_000815345	Bacteria	Firmicutes	Bacilli	Bacillales	Bacillaceae	Bacillus	Bacillus sp. REN51N	1	1	39336	41307	cyclodipeptide (NYH family)	orf_42	256.1	L	L	NYH family	39336	40050
2367	GCA_000816025	Bacteria	Actinobacteria	Actinobacteria	Streptomycetales	Streptomycetaceae	Streptomyces	Streptomyces sp. 769	1	1	3490478	3492102	cyclodipeptide (NYH family)	orf_3007	250.7	F	L	NYH family	3490478	3491198
2368	GCA_000816025	Bacteria	Actinobacteria	Actinobacteria	Streptomycetales	Streptomycetaceae	Streptomyces	Streptomyces sp. 769	2	1	8573942	8574905	cyclodipeptide (XYP family)	orf_7479	120.9	L	N	XYP family	8573942	8574905
2370	GCA_000817655	Bacteria	Actinobacteria	Actinobacteria	Streptomycetales	Streptomycetaceae	Streptomyces	Streptomyces sp. RSD-27	1	1	1290	3179	cyclodipeptide (NYH family)	orf_3	278.2	W	Y	NYH family	1290	2001
2373	GCA_000820785	Bacteria	Actinobacteria	Actinobacteria	Streptomycetales	Streptomycetaceae	Streptomyces	Candidatus Streptomyces massiliensis	1	1	15219	19131	cyclodipeptide (NYH family)	orf_15	240.7	W	W	NYH family	15219	16533
2375	GCA_000826545	Bacteria	Actinobacteria	Actinobacteria	Pseudonocardiales	Pseudonocardiaceae	Kibdelosporangium	Kibdelosporangium sp. MJ126-NF4	1	1	507427	508030	cyclodipeptide (NYH family)	orf_443	192.9	L	W	NYH family	507427	508030
2376	GCA_000826725	Bacteria	Proteobacteria	Gammaproteobacteria	Enterobacterales	Morganellaceae	Photorhabdus	Photorhabdus luminescens	1	1	2451	2976	cyclodipeptide (NYH family)	orf_2	128.7	L	L	NYH family	2451	2976
2377	GCA_000826725	Bacteria	Proteobacteria	Gammaproteobacteria	Enterobacterales	Morganellaceae	Photorhabdus	Photorhabdus luminescens	2	2	27491	28232	cyclodipeptide (XYP family)	orf_25	183.7	E	E	XYP family	27491	28232
2382	GCA_000830005	Bacteria	Actinobacteria	Actinobacteria	Streptomycetales	Streptomycetaceae	Streptomyces	Streptomyces vietnamensis	1	1	2434609	2436552	cyclodipeptide (NYH family)	orf_2156	276.2	W	Y	NYH family	2434609	2435359
2390	GCA_000831065	Bacteria	Firmicutes	Bacilli	Bacillales	Bacillaceae	Bacillus	Bacillus bombysepticus	1	1	322120	324096	cyclodipeptide (NYH family)	orf_277	258	L	L	NYH family	322120	322840
2398	GCA_000931385	Bacteria	Proteobacteria	Gammaproteobacteria	Pseudomonadales	Pseudomonadaceae	Pseudomonas	Pseudomonas sp. FeS53a	1	1	111664	112414	cyclodipeptide (XYP family)	orf_103	183.6	E	A	XYP family	111664	112414
2402	GCA_000932185	Bacteria	Actinobacteria	Actinobacteria	Streptomycetales	Streptomycetaceae	Streptomyces	Streptomyces sp. MBRL 10	1	1	199	907	cyclodipeptide (NYH family)	orf_1	299	W	Y	NYH family	199	907
2409	GCA_000935185	Bacteria	Actinobacteria	Actinobacteria	Streptomycetales	Streptomycetaceae	Streptomyces	Streptomyces ahygroscopicus	2	2	1564439	1565147	cyclodipeptide (XYP family)	orf_1449	202.4	E	A	XYP family	1564439	1565147
2411	GCA_000943515	Bacteria	Actinobacteria	Actinobacteria	Pseudonocardiales	Pseudonocardiaceae	Amycolatopsis	Amycolatopsis orientalis	1	1	635213	635900	cyclodipeptide (NYH family)	orf_614	265.1	C	C	NYH family	635213	635900
2414	GCA_000948275	Bacteria	Firmicutes	Bacilli	Bacillales	Bacillaceae	Bacillus	Bacillus licheniformis	1	1	15012	16979	cyclodipeptide (NYH family)	orf_26	275.8	L	L	NYH family	16229	16979
2415	GCA_000948985	Bacteria	Proteobacteria	Gammaproteobacteria	Alteromonadales	Colwelliaceae	Thalassomonas	Thalassomonas viridans	1	1	13493	14132	cyclodipeptide (XYP family)	orf_13	51.8	A	N	XYP family	13493	14132
2416	GCA_000952035	Bacteria	Actinobacteria	Actinobacteria	Streptomycetales	Streptomycetaceae	Streptomyces	Streptomyces lydicus	1	1	962628	963345	cyclodipeptide (NYH family)	orf_942	206.6	C	L	NYH family	962628	963345
2417	GCA_000952035	Bacteria	Actinobacteria	Actinobacteria	Streptomycetales	Streptomycetaceae	Streptomyces	Streptomyces lydicus	2	1	8492598	8494496	cyclodipeptide (NYH family)	orf_7657	280.9	W	Y	NYH family	8493782	8494496
2419	GCA_000952875	Bacteria	Firmicutes	Bacilli	Bacillales	Bacillaceae	Bacillus	Bacillus subtilis	1	1	25586	27568	cyclodipeptide (NYH family)	orf_29	280.7	L	L	NYH family	25586	26333
2421	GCA_000953135	Bacteria	Proteobacteria	Gammaproteobacteria	Legionellales	Legionellaceae	Legionella	Legionella fallonii	1	1	3264813	3265575	cyclodipeptide (XYP family)	orf_2728	168.3	G	A	XYP family	3264813	3265575
2424	GCA_000955975	Bacteria	Actinobacteria	Actinobacteria	Pseudonocardiales	Pseudonocardiaceae	Saccharothrix	Saccharothrix sp. ST-888	1	1	213912	215916	cyclodipeptide (NYH family)	orf_184	244.1	W	W	NYH family	215181	215916
2430	GCA_000963695	Bacteria	Proteobacteria	Gammaproteobacteria	Methylococcales	Methylococcaceae		Methylococcaceae bacterium Sn10-6	1	1	9595	10759	cyclodipeptide (XYP family)	orf_12	125.3	C	A	XYP family	9595	10759
2431	GCA_000964005	Bacteria	Actinobacteria	Actinobacteria	Corynebacteriales	Williamsiaceae	Williamsia	Williamsia herbipolensis	1	1	2387	3131	cyclodipeptide (XYP family)	orf_3	136.4	L	L	XYP family	2387	3131
2433	GCA_000966975	Bacteria	Actinobacteria	Actinobacteria	Streptomycetales	Streptomycetaceae	Streptomyces	Streptomyces katrae	1	1	722	2611	cyclodipeptide (NYH family)	orf_2	278.5	W	Y	NYH family	722	1433
2434	GCA_000966985	Bacteria	Actinobacteria	Actinobacteria	Streptomycetales	Streptomycetaceae	Streptomyces	Streptomyces sp. NRRL S-444	1	1	2990	4417	cyclodipeptide (NYH family)	orf_4	86.2	Y	W	NYH family	4204	4417
2436	GCA_000968195	Bacteria	Proteobacteria	Gammaproteobacteria	Enterobacterales	Morganellaceae	Xenorhabdus	Xenorhabdus doucetiae	1	1	372330	373041	cyclodipeptide (XYP family)	orf_352	164.6	E	A	XYP family	372330	373041
2437	GCA_000968645	Bacteria	Proteobacteria	Gammaproteobacteria	Vibrionales	Vibrionaceae	Salinivibrio	Salinivibrio sp. KP-1	1	1	646025	646820	cyclodipeptide (NYH family)	orf_597	205.8	L	L	NYH family	646025	646820
2439	GCA_000971805	Bacteria	Actinobacteria	Actinobacteria	Corynebacteriales	Mycobacteriaceae	Mycobacterium	Mycobacterium chelonae	1	1	232234	232891	cyclodipeptide (XYP family)	orf_220	140.9	I	L	XYP family	232234	232891
2442	GCA_000972385	Bacteria	Actinobacteria	Actinobacteria	Streptomycetales	Streptomycetaceae	Streptomyces	Streptomyces sp. WM6386	1	1	7695	9604	cyclodipeptide (NYH family)	orf_12	282.6	W	Y	NYH family	8872	9604
2452	GCA_000988565	Bacteria	Proteobacteria	Deltaproteobacteria	Myxococcales	Myxococcaceae	Myxococcus	Myxococcus fulvus	1	1	3201464	3202193	cyclodipeptide (XYP family)	orf_2618	47.7	A	V	XYP family	3201464	3202193
2453	GCA_000990465	Bacteria	Candidatus Roizmanbacteria					Candidatus Roizmanbacteria bacterium GW2011_GWC2_35_12	1	1	14092	14791	cyclodipeptide (XYP family)	orf_20	105.1	C	A	XYP family	14092	14791
2454	GCA_000990565	Bacteria	Candidatus Roizmanbacteria					Candidatus Roizmanbacteria bacterium GW2011_GWA2_35_19	1	1	16182	16788	cyclodipeptide (XYP family)	orf_22	77.1	C	A	XYP family	16182	16788
2455	GCA_000992325	Bacteria						Parcubacteria group bacterium GW2011_GWD2_38_11	1	1	11528	12215	cyclodipeptide (XYP family)	orf_14	107.3	L	F	XYP family	11528	12215
2456	GCA_000994805	Bacteria	Candidatus Azambacteria					Candidatus Azambacteria bacterium GW2011_GWA2_42_9	1	1	4126	4873	cyclodipeptide (NYH family)	orf_5	54.9	C	F	NYH family	4126	4873
2460	GCA_001005295	Bacteria	Actinobacteria	Actinobacteria	Streptomycetales	Streptomycetaceae	Streptomyces	Streptomyces yangpuensis	1	1	135484	137312	cyclodipeptide (NYH family)	orf_122	280.1	W	Y	NYH family	136658	137312
2461	GCA_001007005	Bacteria	Proteobacteria	Gammaproteobacteria	Pseudomonadales	Pseudomonadaceae	Pseudomonas	Pseudomonas sp. CCOS 191	1	1	3023324	3024074	cyclodipeptide (XYP family)	orf_2641	180.7	E	A	XYP family	3023324	3024074
2479	GCA_001008565	Bacteria	Firmicutes	Bacilli	Bacillales	Bacillaceae	Bacillus	Bacillus cereus	1	1	116536	118512	cyclodipeptide (NYH family)	orf_129	259.3	L	L	NYH family	117792	118512
2480	GCA_001010285	Bacteria	Proteobacteria	Gammaproteobacteria	Enterobacterales	Morganellaceae	Photorhabdus	Photorhabdus temperata	1	1	2208575	2211633	cyclodipeptide (NYH family)	orf_1896	109.1	L	L	NYH family	2208575	2208968
2480	GCA_001010285	Bacteria	Proteobacteria	Gammaproteobacteria	Enterobacterales	Morganellaceae	Photorhabdus	Photorhabdus temperata	1	1	2208575	2211633	cyclodipeptide (NYH family)	orf_1900	76.4	F	G	NYH family	2211276	2211633
2484	GCA_001011035	Bacteria	Actinobacteria	Actinobacteria	Streptomycetales	Streptomycetaceae	Streptomyces	Streptomyces sp. CNQ-509	1	1	134914	135637	cyclodipeptide (NYH family)	orf_117	222.6	W	L	NYH family	134914	135637
2487	GCA_001020715	Bacteria	Proteobacteria	Gammaproteobacteria	Pseudomonadales	Pseudomonadaceae	Pseudomonas	Pseudomonas fluorescens	1	1	22143	22893	cyclodipeptide (XYP family)	orf_21	186.5	E	A	XYP family	22143	22893
2488	GCA_001020815	Bacteria	Proteobacteria	Gammaproteobacteria	Pseudomonadales	Pseudomonadaceae	Pseudomonas	Pseudomonas fluorescens	1	1	169624	170374	cyclodipeptide (XYP family)	orf_162	186.7	E	A	XYP family	169624	170374
2560	GCA_001027185	Bacteria	Actinobacteria	Actinobacteria	Streptomycetales	Streptomycetaceae	Streptomyces	Streptomyces incarnatus	1	1	7905068	7906987	cyclodipeptide (NYH family)	orf_7161	290.5	W	Y	NYH family	7905068	7905779
2561	GCA_001028135	Bacteria	Proteobacteria	Gammaproteobacteria	Enterobacterales	Morganellaceae	Xenorhabdus	Xenorhabdus griffiniae	1	1	956	1676	cyclodipeptide (XYP family)	orf_2	157.9	A	A	XYP family	956	1676
2562	GCA_001029525	Bacteria	Actinobacteria	Actinobacteria	Streptosporangiales	Nocardiopsaceae	Nocardiopsis	Nocardiopsis sp. RV163	1	1	8330	11086	cyclodipeptide (NYH family)	orf_12	232	F	W	NYH family	9220	9970
2704	GCA_001038835	Bacteria	Proteobacteria	Betaproteobacteria	Burkholderiales	Burkholderiaceae	Burkholderia	Burkholderia lata	1	1	343242	343953	cyclodipeptide (XYP family)	orf_290	172.6	E	A	XYP family	343242	343953
2706	GCA_001040905	Bacteria	Actinobacteria	Actinobacteria	Streptomycetales	Streptomycetaceae	Streptomyces	Streptomyces sp. PBH53	1	1	8341673	8343592	cyclodipeptide (NYH family)	orf_7306	293.5	W	Y	NYH family	8342881	8343592
2711	GCA_001044425	Bacteria	Actinobacteria	Actinobacteria	Streptomycetales	Streptomycetaceae	Streptomyces	Streptomyces roseus	1	1	27861	29792	cyclodipeptide (NYH family)	orf_19	275	W	Y	NYH family	29075	29792
2712	GCA_001044565	Bacteria	Firmicutes	Bacilli	Bacillales	Bacillaceae	Bacillus	Bacillus cereus	1	1	99338	101314	cyclodipeptide (NYH family)	orf_89	258.7	L	L	NYH family	99338	100058
2713	GCA_001047325	Bacteria	Actinobacteria	Actinobacteria	Streptomycetales	Streptomycetaceae	Streptomyces	Streptomyces viridochromogenes	1	1	12045	13969	cyclodipeptide (NYH family)	orf_12	287.9	W	Y	NYH family	13222	13969
2714	GCA_001049395	Bacteria	Actinobacteria	Actinobacteria	Corynebacteriales	Mycobacteriaceae	Mycobacterium	Mycobacterium tuberculosis	1	1	74620	76677	cyclodipeptide (NYH family)	orf_67	294.8	W	Y	NYH family	75807	76677
2721	GCA_001061875	Bacteria	Proteobacteria	Gammaproteobacteria	Pseudomonadales	Pseudomonadaceae	Pseudomonas	Pseudomonas aeruginosa	1	1	24	600	cyclodipeptide (XYP family)	orf_1	110.2	I	P	XYP family	24	600
2731	GCA_001077135	Bacteria	Proteobacteria	Gammaproteobacteria	Pseudomonadales	Pseudomonadaceae	Pseudomonas	Pseudomonas aeruginosa	1	1	29621	30356	cyclodipeptide (XYP family)	orf_30	145.1	I	P	XYP family	29621	30356
2737	GCA_001083805	Bacteria	Proteobacteria	Gammaproteobacteria	Enterobacterales	Morganellaceae	Photorhabdus	Photorhabdus luminescens	1	1	247056	258540	cyclodipeptide (NYH family)|cyclodipeptide (XYP family)	orf_199	208.2	L	L	NYH family	247056	247833
2737	GCA_001083805	Bacteria	Proteobacteria	Gammaproteobacteria	Enterobacterales	Morganellaceae	Photorhabdus	Photorhabdus luminescens	1	1	247056	258540	cyclodipeptide (NYH family)|cyclodipeptide (XYP family)	orf_208	180.6	E	E	XYP family	257799	258540
2738	GCA_001083815	Bacteria	Actinobacteria	Actinobacteria	Streptosporangiales	Nocardiopsaceae	Nocardiopsis	Nocardiopsis sp. SBT366	1	1	20027	22688	cyclodipeptide (NYH family)	orf_9	225.6	F	Y	NYH family	20866	21595
2775	GCA_001108845	Bacteria	Actinobacteria	Actinobacteria	Corynebacteriales	Mycobacteriaceae	Mycobacterium	Mycobacterium tuberculosis	1	1	459	2051	cyclodipeptide (NYH family)	orf_3	160.9	Y	Y	NYH family	1646	2051
2781	GCA_001112865	Bacteria	Actinobacteria	Actinobacteria	Corynebacteriales	Mycobacteriaceae	Mycobacterium	Mycobacterium tuberculosis	1	1	7110	9167	cyclodipeptide (NYH family)	orf_9	291.3	W	Y	NYH family	7110	7980
2791	GCA_001120965	Bacteria	Actinobacteria	Actinobacteria	Corynebacteriales	Mycobacteriaceae	Mycobacterium	Mycobacterium tuberculosis	1	1	134673	136730	cyclodipeptide (NYH family)	orf_129	290.7	W	Y	NYH family	134673	135543
2841	GCA_001156445	Bacteria	Actinobacteria	Actinobacteria	Corynebacteriales	Mycobacteriaceae	Mycobacterium	Mycobacterium tuberculosis	1	1	188423	190480	cyclodipeptide (NYH family)	orf_168	294	W	Y	NYH family	188423	189293
2867	GCA_001182915	Bacteria	Actinobacteria	Actinobacteria	Streptomycetales	Streptomycetaceae	Kitasatospora	Kitasatospora sp. MY 5-36	1	1	1998	2754	cyclodipeptide (NYH family)	orf_3	171.4	F	L	NYH family	1998	2754
2874	GCA_001187435	Bacteria	Actinobacteria	Actinobacteria	Streptomycetales	Streptomycetaceae	Streptomyces	Streptomyces caatingaensis	1	1	1242468	1244090	cyclodipeptide (NYH family)	orf_1099	246.2	F	W	NYH family	1243367	1244090
2908	GCA_001197895	Bacteria	Actinobacteria	Actinobacteria	Corynebacteriales	Mycobacteriaceae	Mycobacterium	Mycobacterium tuberculosis	1	1	75916	77973	cyclodipeptide (NYH family)	orf_72	293.6	W	Y	NYH family	77103	77973
2968	GCA_001225485	Bacteria	Firmicutes	Bacilli	Bacillales	Staphylococcaceae	Staphylococcus	Staphylococcus haemolyticus	1	1	4030	4735	cyclodipeptide (NYH family)	orf_4	228	L	L	NYH family	4030	4735
2971	GCA_001228845	Bacteria	Firmicutes	Bacilli	Bacillales	Staphylococcaceae	Staphylococcus	Staphylococcus haemolyticus	1	1	3864	4401	cyclodipeptide (NYH family)	orf_5	148.6	L	L	NYH family	3864	4401
2973	GCA_001232065	Bacteria	Firmicutes	Bacilli	Bacillales	Staphylococcaceae	Staphylococcus	Staphylococcus haemolyticus	1	1	2974	3679	cyclodipeptide (NYH family)	orf_5	72.2	W	L	NYH family	2974	3256
2973	GCA_001232065	Bacteria	Firmicutes	Bacilli	Bacillales	Staphylococcaceae	Staphylococcus	Staphylococcus haemolyticus	1	1	2974	3679	cyclodipeptide (NYH family)	orf76770	66.6	L	G	NYH family	3499	3679
2978	GCA_001238305	Bacteria	Firmicutes	Bacilli	Bacillales	Staphylococcaceae	Staphylococcus	Staphylococcus haemolyticus	1	1	2634	3180	cyclodipeptide (NYH family)	orf_4	154.2	L	L	NYH family	2634	3180
2979	GCA_001238305	Bacteria	Firmicutes	Bacilli	Bacillales	Staphylococcaceae	Staphylococcus	Staphylococcus haemolyticus	2	2	0	288	cyclodipeptide (NYH family)	orf_1	67.6	W	L	NYH family	0	288
2981	GCA_001259595	Bacteria	Proteobacteria	Gammaproteobacteria	Pseudomonadales	Pseudomonadaceae	Pseudomonas	Pseudomonas sp. 250J	1	1	71418	72168	cyclodipeptide (XYP family)	orf_59	181.9	E	A	XYP family	71418	72168
2982	GCA_001267535	Bacteria	Proteobacteria	Gammaproteobacteria	Enterobacterales	Erwiniaceae	Erwinia	Erwinia iniecta	1	1	62168	62921	cyclodipeptide (NYH family)	orf_52	204	L	L	NYH family	62168	62921
2988	GCA_001269545	Bacteria	Proteobacteria	Gammaproteobacteria	Pseudomonadales	Pseudomonadaceae	Pseudomonas	Pseudomonas sp. CMR5c	1	1	353774	354524	cyclodipeptide (XYP family)	orf_346	181.8	E	A	XYP family	353774	354524
2991	GCA_001270485	Bacteria	Actinobacteria	Actinobacteria	Streptomycetales	Streptomycetaceae	Streptomyces	Streptomyces viridochromogenes	1	1	12442	14366	cyclodipeptide (NYH family)	orf_13	288.1	W	Y	NYH family	13619	14366
2997	GCA_001274635	Bacteria	Bacteroidetes	Cytophagia	Cytophagales	Persicobacteraceae	Persicobacter	Persicobacter sp. CCB-QB2	1	1	1694721	1695405	cyclodipeptide (XYP family)	orf_1534	113.6	E	Y	XYP family	1694721	1695405
3001	GCA_001278955	Bacteria	Firmicutes	Bacilli	Bacillales	Bacillaceae	Bacillus	Bacillus tequilensis	1	1	623147	625127	cyclodipeptide (NYH family)	orf_615	281.1	L	L	NYH family	623147	623894
3002	GCA_001279445	Bacteria	Actinobacteria	Actinobacteria	Streptomycetales	Streptomycetaceae	Streptomyces	Streptomyces sp. WM6349	1	1	54752	55493	cyclodipeptide (NYH family)	orf_64	274.6	C	C	NYH family	54752	55493
3005	GCA_001279525	Bacteria	Actinobacteria	Actinobacteria	Corynebacteriales	Nocardiaceae	Nocardia	Nocardia sp. NRRL S-836	1	1	34258	35002	cyclodipeptide (NYH family)	orf_37	275.8	C	C	NYH family	34258	35002
3006	GCA_001279545	Bacteria	Actinobacteria	Actinobacteria	Streptomycetales	Streptomycetaceae	Streptomyces	Streptomyces sp. NRRL B-3648	1	1	50860	52779	cyclodipeptide (NYH family)	orf_51	292.5	W	Y	NYH family	50860	51571
3008	GCA_001279655	Bacteria	Actinobacteria	Actinobacteria	Streptomycetales	Streptomycetaceae	Streptomyces	Streptomyces sp. WM6372	1	1	11756	13687	cyclodipeptide (NYH family)	orf_13	276.4	W	Y	NYH family	11756	12473
3010	GCA_001279695	Bacteria	Actinobacteria	Actinobacteria	Streptomycetales	Streptomycetaceae	Streptomyces	Streptomyces sp. WM6378	1	1	47917	49800	cyclodipeptide (NYH family)	orf_35	286.6	W	W	NYH family	49104	49800
3011	GCA_001279695	Bacteria	Actinobacteria	Actinobacteria	Streptomycetales	Streptomycetaceae	Streptomyces	Streptomyces sp. WM6378	2	2	44595	45306	cyclodipeptide (XYP family)	orf_51	195.6	A	A	XYP family	44595	45306
3012	GCA_001279725	Bacteria	Actinobacteria	Actinobacteria	Streptomycetales	Streptomycetaceae	Streptomyces	Streptomyces sp. WM4235	1	1	127838	129849	cyclodipeptide (NYH family)	orf_108	279.6	W	W	NYH family	129063	129849
3023	GCA_001280015	Bacteria	Actinobacteria	Actinobacteria	Streptomycetales	Streptomycetaceae	Streptomyces	Streptomyces sp. MMG1121	1	1	7883	9802	cyclodipeptide (NYH family)	orf_8	288.3	W	Y	NYH family	7883	8594
3024	GCA_001280885	Bacteria	Actinobacteria	Actinobacteria	Streptomycetales	Streptomycetaceae	Streptomyces	Streptomyces sp. XY332	1	1	25050	27068	cyclodipeptide (NYH family)	orf_26	280.8	W	Y	NYH family	25050	25854
3025	GCA_001282115	Bacteria	Actinobacteria	Actinobacteria	Streptomycetales	Streptomycetaceae	Streptomyces	Streptomyces sp. NRRL B-24085	1	1	17908	18613	cyclodipeptide (NYH family)	orf_19	96.3	L	P	NYH family	17908	18613
3035	GCA_001286765	Bacteria	Firmicutes	Bacilli	Bacillales	Bacillaceae	Bacillus	Bacillus subtilis	1	1	44124	46103	cyclodipeptide (NYH family)	orf_48	280.2	L	L	NYH family	44124	44871
3055	GCA_001293465	Bacteria	Proteobacteria	Gammaproteobacteria	Pseudomonadales	Pseudomonadaceae	Pseudomonas	Pseudomonas fuscovaginae	1	1	77262	78012	cyclodipeptide (XYP family)	orf_74	184.9	E	A	XYP family	77262	78012
3057	GCA_001294335	Bacteria	Actinobacteria	Actinobacteria	Streptomycetales	Streptomycetaceae	Streptomyces	Streptomyces chattanoogensis	1	1	133982	135880	cyclodipeptide (NYH family)	orf_128	281.2	W	Y	NYH family	135166	135880
3058	GCA_001294335	Bacteria	Actinobacteria	Actinobacteria	Streptomycetales	Streptomycetaceae	Streptomyces	Streptomyces chattanoogensis	2	2	63924	64608	cyclodipeptide (NYH family)	orf_63	202.2	C	W	NYH family	63924	64608
3060	GCA_001298555	Bacteria	Actinobacteria	Actinobacteria				Actinobacteria bacterium OV450	1	1	23706	25625	cyclodipeptide (NYH family)	orf_21	278.7	W	Y	NYH family	24917	25625
3061	GCA_001302585	Bacteria	Actinobacteria	Actinobacteria	Pseudonocardiales	Pseudonocardiaceae	Kibdelosporangium	Kibdelosporangium phytohabitans	1	1	5418880	5419561	cyclodipeptide (NYH family)	orf_5036	277.4	C	C	NYH family	5418880	5419561
3062	GCA_001302585	Bacteria	Actinobacteria	Actinobacteria	Pseudonocardiales	Pseudonocardiaceae	Kibdelosporangium	Kibdelosporangium phytohabitans	2	1	10731231	10731834	cyclodipeptide (NYH family)	orf_9773	192	L	W	NYH family	10731231	10731834
3063	GCA_001302865	Bacteria	Proteobacteria	Gammaproteobacteria	Legionellales	Coxiellaceae	Coxiella	Coxiella sp. DG_40	1	1	123934	124981	cyclodipeptide (XYP family)	orf_130	137.9	L	A	XYP family	123934	124981
3064	GCA_001308105	Bacteria	Bacteroidetes	Cytophagia	Cytophagales	Persicobacteraceae	Persicobacter	Persicobacter sp. JZB09	1	1	2788008	2788692	cyclodipeptide (XYP family)	orf_2431	120.6	A	E	XYP family	2788008	2788692
3065	GCA_001313525	Bacteria	Actinobacteria	Actinobacteria	Streptomycetales	Streptomycetaceae	Streptomyces	Streptomyces lavendulae	1	1	2	680	cyclodipeptide (NYH family)	orf_1	268.3	W	W	NYH family	2	680
3066	GCA_001315345	Bacteria	Actinobacteria	Actinobacteria	Streptomycetales	Streptomycetaceae	Streptomyces	Streptomyces albofaciens	1	1	2	846	cyclodipeptide (NYH family)	orf_1	94.6	F	G	NYH family	2	590
3066	GCA_001315345	Bacteria	Actinobacteria	Actinobacteria	Streptomycetales	Streptomycetaceae	Streptomyces	Streptomyces albofaciens	1	1	2	846	cyclodipeptide (NYH family)	orf_2	61.6	P	Y	NYH family	549	846
3067	GCA_001315465	Bacteria	Actinobacteria	Actinobacteria	Streptomycetales	Streptomycetaceae	Streptomyces	Streptomyces chrestomyceticus	1	1	2	497	cyclodipeptide (NYH family)	orf_1	147.1	F	G	NYH family	2	497
3082	GCA_001318165	Bacteria	Actinobacteria	Actinobacteria	Corynebacteriales	Mycobacteriaceae	Mycobacterium	Mycobacterium tuberculosis	1	1	0	513	cyclodipeptide (NYH family)	orf_1	135.6	Y	G	NYH family	0	513
3167	GCA_001322925	Bacteria	Actinobacteria	Actinobacteria	Corynebacteriales	Mycobacteriaceae	Mycobacterium	Mycobacterium tuberculosis	1	1	60670	62727	cyclodipeptide (NYH family)	orf_60	294.8	W	Y	NYH family	61857	62727
3199	GCA_001323565	Bacteria	Actinobacteria	Actinobacteria	Corynebacteriales	Mycobacteriaceae	Mycobacterium	Mycobacterium tuberculosis	1	1	41208	43265	cyclodipeptide (NYH family)	orf_43	294.8	W	Y	NYH family	42395	43265
3406	GCA_001369315	Bacteria	Actinobacteria	Actinobacteria	Corynebacteriales	Mycobacteriaceae	Mycobacterium	Mycobacterium caprae	1	1	106926	108983	cyclodipeptide (NYH family)	orf_97	293.5	W	Y	NYH family	106926	107796
3626	GCA_001380195	Bacteria	Actinobacteria	Actinobacteria	Corynebacteriales	Mycobacteriaceae	Mycobacterium	Mycobacterium tuberculosis	1	1	167691	169748	cyclodipeptide (NYH family)	orf_144	292.2	W	Y	NYH family	168878	169748
3723	GCA_001382195	Bacteria	Actinobacteria	Actinobacteria	Corynebacteriales	Mycobacteriaceae	Mycobacterium	Mycobacterium tuberculosis	1	1	106068	108123	cyclodipeptide (NYH family)	orf_99	186.4	W	Y	NYH family	106068	106917
3894	GCA_001385835	Bacteria	Actinobacteria	Actinobacteria	Corynebacteriales	Mycobacteriaceae	Mycobacterium	Mycobacterium tuberculosis	1	1	64491	66548	cyclodipeptide (NYH family)	orf_64	292.1	W	Y	NYH family	65678	66548
4229	GCA_001392855	Bacteria	Actinobacteria	Actinobacteria	Corynebacteriales	Mycobacteriaceae	Mycobacterium	Mycobacterium tuberculosis	1	1	106615	108672	cyclodipeptide (NYH family)	orf_99	295.2	W	Y	NYH family	106615	107485
4260	GCA_001393495	Bacteria	Actinobacteria	Actinobacteria	Corynebacteriales	Mycobacteriaceae	Mycobacterium	Mycobacterium tuberculosis	1	1	63684	65742	cyclodipeptide (NYH family)	orf_62	177.1	W	Y	NYH family	64890	65742
4313	GCA_001394735	Bacteria	Actinobacteria	Actinobacteria	Corynebacteriales	Mycobacteriaceae	Mycobacterium	Mycobacterium tuberculosis	1	1	14757	16814	cyclodipeptide (NYH family)	orf_14	294.8	W	Y	NYH family	14757	15627
4345	GCA_001395435	Bacteria	Actinobacteria	Actinobacteria	Corynebacteriales	Mycobacteriaceae	Mycobacterium	Mycobacterium tuberculosis	1	1	4668	6725	cyclodipeptide (NYH family)	orf_5	286.9	W	Y	NYH family	5855	6725
4373	GCA_001396015	Bacteria	Actinobacteria	Actinobacteria	Corynebacteriales	Mycobacteriaceae	Mycobacterium	Mycobacterium tuberculosis	1	1	63788	65846	cyclodipeptide (NYH family)	orf_65	176.4	W	Y	NYH family	64994	65846
4389	GCA_001396335	Bacteria	Actinobacteria	Actinobacteria	Corynebacteriales	Mycobacteriaceae	Mycobacterium	Mycobacterium tuberculosis	1	1	133673	135730	cyclodipeptide (NYH family)	orf_125	286.3	W	Y	NYH family	133673	134543
4418	GCA_001396915	Bacteria	Actinobacteria	Actinobacteria	Corynebacteriales	Mycobacteriaceae	Mycobacterium	Mycobacterium tuberculosis	1	1	0	2027	cyclodipeptide (NYH family)	orf_1	291.6	W	Y	NYH family	0	840
4438	GCA_001397315	Bacteria	Actinobacteria	Actinobacteria	Corynebacteriales	Mycobacteriaceae	Mycobacterium	Mycobacterium tuberculosis	1	1	75612	77669	cyclodipeptide (NYH family)	orf_68	292.5	W	Y	NYH family	76799	77669
4475	GCA_001406115	Bacteria	Actinobacteria	Actinobacteria	Streptomycetales	Streptomycetaceae	Streptomyces	Streptomyces venezuelae	1	1	6594319	6596241	cyclodipeptide (NYH family)	orf_5885	274.8	W	Y	NYH family	6595512	6596241
4477	GCA_001411805	Bacteria	Proteobacteria	Betaproteobacteria	Burkholderiales	Burkholderiaceae	Burkholderia	Burkholderia plantarii	1	1	2470458	2471211	cyclodipeptide (XYP family)	orf_2129	128.4	L	P	XYP family	2470458	2471211
4478	GCA_001412105	Bacteria	Actinobacteria	Actinobacteria	Corynebacteriales	Corynebacteriaceae	Corynebacterium	Corynebacterium oculi	1	1	242017	242668	cyclodipeptide (NYH family)	orf_229	166.4	L	L	NYH family	242017	242668
4485	GCA_001418135	Bacteria	Actinobacteria	Actinobacteria	Streptomycetales	Streptomycetaceae	Streptomyces	Streptomyces aureus	1	1	1086	3005	cyclodipeptide (NYH family)	orf_5	270.9	W	Y	NYH family	2276	3005
4486	GCA_001418325	Bacteria	Actinobacteria	Actinobacteria	Streptomycetales	Streptomycetaceae	Streptomyces	Streptomyces atriruber	1	1	18087	20165	cyclodipeptide (NYH family)	orf_17	215.4	W	L	NYH family	18087	18801
4487	GCA_001418335	Bacteria	Actinobacteria	Actinobacteria	Streptomycetales	Streptomycetaceae	Streptomyces	Streptomyces aurantiacus	1	1	16415	17174	cyclodipeptide (NYH family)	orf_15	247.5	W	W	NYH family	16415	17174
4488	GCA_001418405	Bacteria	Actinobacteria	Actinobacteria	Streptomycetales	Streptomycetaceae	Streptomyces	Streptomyces diastatochromogenes	1	1	821	1658	cyclodipeptide (NYH family)	orf_2	243.2	W	W	NYH family	821	1658
4491	GCA_001418465	Bacteria	Actinobacteria	Actinobacteria	Streptomycetales	Streptomycetaceae	Streptomyces	Streptomyces kanamyceticus	1	1	51043	51790	cyclodipeptide (XYP family)	orf_44	151.4	I	L	XYP family	51043	51790
4492	GCA_001418475	Bacteria	Actinobacteria	Actinobacteria	Streptomycetales	Streptomycetaceae	Streptomyces	Streptomyces ossamyceticus	1	1	12978	13791	cyclodipeptide (XYP family)	orf_13	145.5	L	A	XYP family	12978	13791
4493	GCA_001418505	Bacteria	Actinobacteria	Actinobacteria	Streptomycetales	Streptomycetaceae	Streptomyces	Streptomyces flocculus	1	1	60519	61884	cyclodipeptide (NYH family)	orf_56	185.9	W	W	NYH family	60519	61884
4494	GCA_001418505	Bacteria	Actinobacteria	Actinobacteria	Streptomycetales	Streptomycetaceae	Streptomyces	Streptomyces flocculus	2	2	22444	24712	cyclodipeptide (NYH family)	orf_19	236.9	F	L	NYH family	23176	23992
4497	GCA_001419685	Bacteria	Actinobacteria	Actinobacteria	Streptomycetales	Streptomycetaceae	Streptomyces	Streptomyces puniciscabiei	1	1	44828	46747	cyclodipeptide (NYH family)	orf_44	292.2	W	Y	NYH family	46036	46747
4500	GCA_001423155	Bacteria	Proteobacteria	Gammaproteobacteria	Pseudomonadales	Pseudomonadaceae	Pseudomonas	Pseudomonas sp. Leaf127	1	1	95832	96567	cyclodipeptide (XYP family)	orf_70	168	E	A	XYP family	95832	96567
4501	GCA_001424875	Bacteria	Actinobacteria	Actinobacteria	Streptomycetales	Streptomycetaceae	Kitasatospora	Kitasatospora sp. Root107	1	1	207058	209018	cyclodipeptide (NYH family)	orf_206	249.2	W	W	NYH family	207058	207790
4502	GCA_001426585	Bacteria	Actinobacteria	Actinobacteria	Streptomycetales	Streptomycetaceae	Streptomyces	Streptomyces sp. Root431	1	1	395936	397890	cyclodipeptide (NYH family)	orf_367	279.2	F	Y	NYH family	397155	397890
4507	GCA_001442535	Bacteria	Proteobacteria	Gammaproteobacteria	Xanthomonadales	Xanthomonadaceae	Lysobacter	Lysobacter antibioticus	1	1	3095204	3095936	cyclodipeptide (NYH family)	orf_2539	206.8	L	C	NYH family	3095204	3095936
4538	GCA_001445655	Bacteria	Actinobacteria	Actinobacteria	Streptomycetales	Streptomycetaceae	Streptomyces	Streptomyces sp. MBT76	1	1	171077	171902	cyclodipeptide (XYP family)	orf_134	182.5	A	A	XYP family	171077	171902
4539	GCA_001445655	Bacteria	Actinobacteria	Actinobacteria	Streptomycetales	Streptomycetaceae	Streptomyces	Streptomyces sp. MBT76	2	2	2590621	2591320	cyclodipeptide (NYH family)	orf_2233	225.6	C	A	NYH family	2590621	2591320
4580	GCA_001465875	Bacteria	Proteobacteria	Gammaproteobacteria	Legionellales	Legionellaceae	Legionella	Legionella saoudiensis	1	1	1313	2051	cyclodipeptide (NYH family)	orf_3	206.1	C	C	NYH family	1313	2051
4583	GCA_001467035	Bacteria	Proteobacteria	Gammaproteobacteria	Legionellales	Legionellaceae	Legionella	Legionella cherrii	2	2	1768710	1770282	cyclodipeptide (XYP family)	orf_1504	54.7	A	A	XYP family	1768710	1770282
4584	GCA_001467035	Bacteria	Proteobacteria	Gammaproteobacteria	Legionellales	Legionellaceae	Legionella	Legionella cherrii	3	2	1908566	1909322	cyclodipeptide (XYP family)	orf_1628	175.6	G	A	XYP family	1908566	1909322
4585	GCA_001467045	Bacteria	Proteobacteria	Gammaproteobacteria	Legionellales	Legionellaceae	Fluoribacter	Fluoribacter bozemanae	1	1	150955	151702	cyclodipeptide (XYP family)	orf_140	163.3	A	E	XYP family	150955	151702
4586	GCA_001467045	Bacteria	Proteobacteria	Gammaproteobacteria	Legionellales	Legionellaceae	Fluoribacter	Fluoribacter bozemanae	2	2	180195	181626	cyclodipeptide (XYP family)	orf_170	61.1	A	A	XYP family	180195	181626
4587	GCA_001467045	Bacteria	Proteobacteria	Gammaproteobacteria	Legionellales	Legionellaceae	Fluoribacter	Fluoribacter bozemanae	3	3	149088	149862	cyclodipeptide (XYP family)	orf_135	166.3	G	G	XYP family	149088	149862
4590	GCA_001467175	Bacteria	Proteobacteria	Gammaproteobacteria	Pseudomonadales	Pseudomonadaceae	Pseudomonas	Pseudomonas sp. ABAC61	3	3	2523	2790	cyclodipeptide (XYP family)	orf_3	49	E	V	XYP family	2523	2790
4591	GCA_001467505	Bacteria	Proteobacteria	Gammaproteobacteria	Legionellales	Legionellaceae	Legionella	Legionella birminghamensis	1	1	2799	3831	cyclodipeptide (XYP family)	orf_6	54.6	A	A	XYP family	2799	3831
4594	GCA_001467545	Bacteria	Proteobacteria	Gammaproteobacteria	Legionellales	Legionellaceae	Legionella	Legionella cincinnatiensis	1	1	34217	35606	cyclodipeptide (XYP family)	orf_27	59.8	A	A	XYP family	34217	35606
4595	GCA_001467585	Bacteria	Proteobacteria	Gammaproteobacteria	Legionellales	Legionellaceae	Legionella	Legionella drozanskii	1	1	157666	159331	cyclodipeptide (XYP family)	orf_145	50.2	A	A	XYP family	157666	159331
4598	GCA_001467615	Bacteria	Proteobacteria	Gammaproteobacteria	Legionellales	Legionellaceae	Legionella	Legionella erythra	1	1	10056	10788	cyclodipeptide (NYH family)	orf_10	211.3	C	C	NYH family	10056	10788
4599	GCA_001467625	Bacteria	Proteobacteria	Gammaproteobacteria	Legionellales	Legionellaceae	Legionella	Legionella feeleii	1	1	101091	102285	cyclodipeptide (XYP family)	orf_90	63.2	A	A	XYP family	101091	102285
4600	GCA_001467625	Bacteria	Proteobacteria	Gammaproteobacteria	Legionellales	Legionellaceae	Legionella	Legionella feeleii	2	2	846	2316	cyclodipeptide (XYP family)	orf_2	46.9	A	A	XYP family	846	2316
4601	GCA_001467685	Bacteria	Proteobacteria	Gammaproteobacteria	Legionellales	Legionellaceae	Fluoribacter	Fluoribacter gormanii	1	1	5948	6728	cyclodipeptide (XYP family)	orf_6	175.9	G	G	XYP family	5948	6728
4602	GCA_001467685	Bacteria	Proteobacteria	Gammaproteobacteria	Legionellales	Legionellaceae	Fluoribacter	Fluoribacter gormanii	2	2	149825	151166	cyclodipeptide (XYP family)	orf_142	62.4	A	A	XYP family	149825	151166
4603	GCA_001467695	Bacteria	Proteobacteria	Gammaproteobacteria	Legionellales	Legionellaceae	Legionella	Legionella gratiana	1	1	231438	232788	cyclodipeptide (XYP family)	orf_211	66.4	A	A	XYP family	231438	232788
4604	GCA_001467765	Bacteria	Proteobacteria	Gammaproteobacteria	Legionellales	Legionellaceae	Legionella	Legionella jordanis	1	1	1338426	1339188	cyclodipeptide (XYP family)	orf_1195	169.9	G	G	XYP family	1338426	1339188
4606	GCA_001467845	Bacteria	Proteobacteria	Gammaproteobacteria	Legionellales	Legionellaceae	Tatlockia	Legionella maceachernii	1	1	78881	79631	cyclodipeptide (XYP family)	orf_83	120.9	G	A	XYP family	78881	79631
4607	GCA_001467845	Bacteria	Proteobacteria	Gammaproteobacteria	Legionellales	Legionellaceae	Tatlockia	Legionella maceachernii	2	2	79983	81483	cyclodipeptide (XYP family)	orf_58	40.5	A	A	XYP family	79983	81483
4608	GCA_001467845	Bacteria	Proteobacteria	Gammaproteobacteria	Legionellales	Legionellaceae	Tatlockia	Legionella maceachernii	3	3	15936	16635	cyclodipeptide (XYP family)	orf_11	129	A	A	XYP family	15936	16635
4611	GCA_001467945	Bacteria	Proteobacteria	Gammaproteobacteria	Legionellales	Legionellaceae	Legionella	Legionella parisiensis	1	1	104894	105641	cyclodipeptide (XYP family)	orf_108	163.1	A	E	XYP family	104894	105641
4612	GCA_001467945	Bacteria	Proteobacteria	Gammaproteobacteria	Legionellales	Legionellaceae	Legionella	Legionella parisiensis	2	1	605517	606288	cyclodipeptide (XYP family)	orf_564	165.2	G	G	XYP family	605517	606288
4613	GCA_001467945	Bacteria	Proteobacteria	Gammaproteobacteria	Legionellales	Legionellaceae	Legionella	Legionella parisiensis	3	1	781458	782934	cyclodipeptide (XYP family)	orf_731	64.7	A	A	XYP family	781458	782934
4614	GCA_001467955	Bacteria	Proteobacteria	Gammaproteobacteria	Legionellales	Legionellaceae	Legionella	Legionella quateirensis	1	1	32315	33689	cyclodipeptide (XYP family)	orf_27	59.4	A	A	XYP family	32315	33689
4615	GCA_001468005	Bacteria	Proteobacteria	Gammaproteobacteria	Legionellales	Legionellaceae	Legionella	Legionella steelei	1	1	158666	159476	cyclodipeptide (XYP family)	orf_143	154.8	A	E	XYP family	158666	159476
4616	GCA_001468005	Bacteria	Proteobacteria	Gammaproteobacteria	Legionellales	Legionellaceae	Legionella	Legionella steelei	2	1	183900	184671	cyclodipeptide (XYP family)	orf_161	172.9	G	A	XYP family	183900	184671
4617	GCA_001468005	Bacteria	Proteobacteria	Gammaproteobacteria	Legionellales	Legionellaceae	Legionella	Legionella steelei	3	2	1651429	1653004	cyclodipeptide (XYP family)	orf_1447	56.9	A	A	XYP family	1651429	1653004
4620	GCA_001468035	Bacteria	Proteobacteria	Gammaproteobacteria	Legionellales	Legionellaceae	Legionella	Legionella tucsonensis	1	1	2237078	2238428	cyclodipeptide (XYP family)	orf_1980	53.7	A	A	XYP family	2237078	2238428
4621	GCA_001468035	Bacteria	Proteobacteria	Gammaproteobacteria	Legionellales	Legionellaceae	Legionella	Legionella tucsonensis	2	1	2346906	2347680	cyclodipeptide (XYP family)	orf_2074	170.4	G	G	XYP family	2346906	2347680
4622	GCA_001468065	Bacteria	Proteobacteria	Gammaproteobacteria	Legionellales	Legionellaceae	Legionella	Legionella steigerwaltii	1	1	92799	94359	cyclodipeptide (XYP family)	orf_84	48.6	F	A	XYP family	92799	94359
4623	GCA_001468065	Bacteria	Proteobacteria	Gammaproteobacteria	Legionellales	Legionellaceae	Legionella	Legionella steigerwaltii	2	2	24035	24782	cyclodipeptide (XYP family)	orf_27	161.9	A	E	XYP family	24035	24782
4624	GCA_001468065	Bacteria	Proteobacteria	Gammaproteobacteria	Legionellales	Legionellaceae	Legionella	Legionella steigerwaltii	3	2	231843	232608	cyclodipeptide (XYP family)	orf_216	178.1	G	G	XYP family	231843	232608
4625	GCA_001468085	Bacteria	Proteobacteria	Gammaproteobacteria	Legionellales	Legionellaceae	Legionella	Legionella waltersii	1	1	214933	215677	cyclodipeptide (XYP family)	orf_205	152.3	A	E	XYP family	214933	215677
4626	GCA_001468085	Bacteria	Proteobacteria	Gammaproteobacteria	Legionellales	Legionellaceae	Legionella	Legionella waltersii	2	2	142947	144324	cyclodipeptide (XYP family)	orf_129	55.5	A	A	XYP family	142947	144324
4628	GCA_001468135	Bacteria	Proteobacteria	Gammaproteobacteria	Legionellales	Legionellaceae	Legionella	Legionella santicrucis	1	1	20578	21964	cyclodipeptide (XYP family)	orf_21	66.1	A	A	XYP family	20578	21964
4631	GCA_001473245	Bacteria	Proteobacteria	Gammaproteobacteria	Enterobacterales	Morganellaceae	Photorhabdus	Photorhabdus luminescens	1	1	37234	38011	cyclodipeptide (NYH family)	orf_36	212.7	L	L	NYH family	37234	38011
4633	GCA_001482415	Bacteria	Actinobacteria	Actinobacteria	Streptomycetales	Streptomycetaceae	Streptomyces	Streptomyces silvensis	1	1	27050	27845	cyclodipeptide (NYH family)	orf_23	212.3	C	C	NYH family	27050	27845
4637	GCA_001484565	Bacteria	Actinobacteria	Actinobacteria	Streptomycetales	Streptomycetaceae	Streptomyces	Streptomyces sp. CdTB01	1	1	3331788	3332577	cyclodipeptide (NYH family)	orf_2989	274	C	C	NYH family	3331788	3332577
4638	GCA_001484565	Bacteria	Actinobacteria	Actinobacteria	Streptomycetales	Streptomycetaceae	Streptomyces	Streptomyces sp. CdTB01	2	1	3436037	3436719	cyclodipeptide (NYH family)	orf_3097	177.8	C	C	NYH family	3436037	3436520
4638	GCA_001484565	Bacteria	Actinobacteria	Actinobacteria	Streptomycetales	Streptomycetaceae	Streptomyces	Streptomyces sp. CdTB01	2	1	3436037	3436719	cyclodipeptide (NYH family)	orf_3098	71.5	C	V	NYH family	3436539	3436719
4639	GCA_001484565	Bacteria	Actinobacteria	Actinobacteria	Streptomycetales	Streptomycetaceae	Streptomyces	Streptomyces sp. CdTB01	3	1	3860002	3860752	cyclodipeptide (NYH family)	orf_3476	266.4	C	C	NYH family	3860002	3860752
4641	GCA_001507765	Bacteria	Firmicutes	Bacilli	Bacillales	Bacillaceae	Bacillus	Bacillus licheniformis	1	1	13417	15384	cyclodipeptide (NYH family)	orf_13	275.9	L	L	NYH family	13417	14167
4643	GCA_001509475	Bacteria	Actinobacteria	Actinobacteria	Streptomycetales	Streptomycetaceae	Streptomyces	Streptomyces regalis	1	1	141331	143261	cyclodipeptide (NYH family)	orf_115	281.5	W	Y	NYH family	141331	142084
4644	GCA_001509485	Bacteria	Actinobacteria	Actinobacteria	Streptomycetales	Streptomycetaceae	Streptomyces	Streptomyces sp. NRRL F-4489	1	1	213377	215384	cyclodipeptide (NYH family)	orf_192	232	W	F	NYH family	214673	215384
4646	GCA_001509505	Bacteria	Actinobacteria	Actinobacteria	Streptomycetales	Streptomycetaceae	Streptomyces	Streptomyces sp. NRRL S-1521	1	1	34387	36424	cyclodipeptide (NYH family)	orf_37	227.9	W	Y	NYH family	35728	36424
4647	GCA_001509775	Bacteria	Actinobacteria	Actinobacteria	Streptomycetales	Streptomycetaceae	Streptomyces	Streptomyces violaceusniger	1	1	107795	108542	cyclodipeptide (XYP family)	orf_79	149.6	L	L	XYP family	107795	108542
4649	GCA_001511815	Bacteria	Actinobacteria	Actinobacteria	Streptomycetales	Streptomycetaceae	Streptomyces	Streptomyces reticuli	1	1	1015389	1017308	cyclodipeptide (NYH family)	orf_818	292.3	W	Y	NYH family	1016597	1017308
4651	GCA_001513965	Bacteria	Actinobacteria	Actinobacteria	Streptomycetales	Streptomycetaceae	Streptomyces	Streptomyces cellostaticus	1	1	59942	61858	cyclodipeptide (NYH family)	orf_46	283.1	W	Y	NYH family	59942	60653
4652	GCA_001513975	Bacteria	Actinobacteria	Actinobacteria	Streptomycetales	Streptomycetaceae	Streptomyces	Streptomyces curacoi	1	1	731695	733625	cyclodipeptide (NYH family)	orf_688	283.3	W	Y	NYH family	732872	733625
4653	GCA_001513985	Bacteria	Actinobacteria	Actinobacteria	Streptomycetales	Streptomycetaceae	Streptomyces	Streptomyces phaeopurpureus	1	1	164404	165133	cyclodipeptide (NYH family)	orf_145	224.7	L	V	NYH family	164404	165133
4654	GCA_001514035	Bacteria	Actinobacteria	Actinobacteria	Streptomycetales	Streptomycetaceae	Streptomyces	Streptomyces yokosukanensis	1	1	41337	43256	cyclodipeptide (NYH family)	orf_44	291.2	W	Y	NYH family	41337	42048
4655	GCA_001514195	Bacteria	Actinobacteria	Actinobacteria	Streptomycetales	Streptomycetaceae	Streptomyces	Streptomyces griseorubiginosus	1	1	297914	298802	cyclodipeptide (NYH family)	orf_262	222.3	L	V	NYH family	297914	298802
4656	GCA_001514235	Bacteria	Actinobacteria	Actinobacteria	Streptomycetales	Streptomycetaceae	Streptomyces	Streptomyces caeruleatus	1	1	169748	171735	cyclodipeptide (NYH family)	orf_180	285.3	W	Y	NYH family	170964	171735
4679	GCA_001523105	Bacteria	Proteobacteria	Betaproteobacteria	Burkholderiales	Burkholderiaceae	Burkholderia	Burkholderia pseudomultivorans	1	1	201765	202494	cyclodipeptide (XYP family)	orf_185	171.6	E	A	XYP family	201765	202494
4681	GCA_001523685	Bacteria	Proteobacteria	Betaproteobacteria	Burkholderiales	Burkholderiaceae	Burkholderia	Burkholderia cepacia	1	1	182640	183351	cyclodipeptide (XYP family)	orf_158	172.1	E	A	XYP family	182640	183351
4684	GCA_001524505	Bacteria	Proteobacteria	Betaproteobacteria	Burkholderiales	Burkholderiaceae	Burkholderia	Burkholderia pseudomultivorans	1	1	73269	73998	cyclodipeptide (XYP family)	orf_70	171.7	E	A	XYP family	73269	73998
4685	GCA_001524665	Bacteria	Proteobacteria	Betaproteobacteria	Burkholderiales	Burkholderiaceae	Burkholderia	Burkholderia cepacia	1	1	137948	138659	cyclodipeptide (XYP family)	orf_110	172.4	E	A	XYP family	137948	138659
4691	GCA_001525825	Bacteria	Proteobacteria	Betaproteobacteria	Burkholderiales	Burkholderiaceae	Burkholderia	Burkholderia pseudomultivorans	1	1	180192	180921	cyclodipeptide (XYP family)	orf_165	170.8	E	A	XYP family	180192	180921
4709	GCA_001529885	Bacteria	Proteobacteria	Betaproteobacteria	Burkholderiales	Burkholderiaceae	Burkholderia	Burkholderia cepacia	1	1	513779	514490	cyclodipeptide (XYP family)	orf_465	172.9	E	A	XYP family	513779	514490
4726	GCA_001532065	Bacteria	Proteobacteria	Betaproteobacteria	Burkholderiales	Burkholderiaceae	Burkholderia	Burkholderia pseudomultivorans	1	1	179803	180532	cyclodipeptide (XYP family)	orf_185	170.3	E	A	XYP family	179803	180532
4727	GCA_001532085	Bacteria	Proteobacteria	Betaproteobacteria	Burkholderiales	Burkholderiaceae	Burkholderia	Burkholderia pseudomultivorans	1	1	80695	81424	cyclodipeptide (XYP family)	orf_78	171.1	E	A	XYP family	80695	81424
4735	GCA_001533295	Bacteria	Proteobacteria	Betaproteobacteria	Burkholderiales	Burkholderiaceae	Burkholderia	Burkholderia cepacia	1	1	158663	159374	cyclodipeptide (XYP family)	orf_127	172.8	E	A	XYP family	158663	159374
4737	GCA_001533465	Bacteria	Proteobacteria	Betaproteobacteria	Burkholderiales	Burkholderiaceae	Burkholderia	Burkholderia pseudomultivorans	1	1	60900	61629	cyclodipeptide (XYP family)	orf_61	171.3	E	A	XYP family	60900	61629
4740	GCA_001542625	Bacteria	Actinobacteria	Actinobacteria	Streptomycetales	Streptomycetaceae	Streptomyces	Streptomyces griseochromogenes	1	1	6230034	6231950	cyclodipeptide (NYH family)	orf_5516	287.3	W	Y	NYH family	6231239	6231950
4744	GCA_001544735	Bacteria	Actinobacteria	Actinobacteria	Corynebacteriales	Mycobacteriaceae	Mycobacterium	Mycobacterium bovis	1	1	2504189	2505909	cyclodipeptide (NYH family)	orf_2788	212.1	Y	Y	NYH family	2504189	2504723
4746	GCA_001544815	Bacteria	Actinobacteria	Actinobacteria	Corynebacteriales	Mycobacteriaceae	Mycobacterium	Mycobacterium microti	1	1	2542670	2544727	cyclodipeptide (NYH family)	orf_2518	293.7	W	Y	NYH family	2542670	2543540
4747	GCA_001544855	Bacteria	Actinobacteria	Actinobacteria	Corynebacteriales	Mycobacteriaceae	Mycobacterium	Mycobacterium africanum	1	1	2532921	2534665	cyclodipeptide (NYH family)	orf_2790	208.6	W	Y	NYH family	2532921	2533671
4747	GCA_001544855	Bacteria	Actinobacteria	Actinobacteria	Corynebacteriales	Mycobacteriaceae	Mycobacterium	Mycobacterium africanum	1	1	2532921	2534665	cyclodipeptide (NYH family)	orf21469	66.7	Y	W	NYH family	2533415	2533790
4754	GCA_001547895	Bacteria	Proteobacteria	Gammaproteobacteria	Pseudomonadales	Pseudomonadaceae	Pseudomonas	Pseudomonas sp. Os17	1	1	1563870	1564620	cyclodipeptide (XYP family)	orf_1395	187.3	E	A	XYP family	1563870	1564620
4756	GCA_001548375	Bacteria	Cyanobacteria		Nostocales	Nostocaceae	Nostoc	Nostoc sp. NIES-3756	1	1	2893512	2894667	cyclodipeptide (XYP family)	orf_2465	115.2	I	W	XYP family	2893512	2894667
4757	GCA_001552135	Bacteria	Actinobacteria	Actinobacteria	Streptosporangiales	Thermomonosporaceae	Actinomadura	Actinomadura chibensis	1	1	3982	4699	cyclodipeptide (NYH family)	orf_6	256.3	C	C	NYH family	3982	4699
4758	GCA_001552175	Bacteria	Actinobacteria	Actinobacteria	Streptosporangiales	Thermomonosporaceae	Actinomadura	Actinomadura kijaniata	1	1	18574	20414	cyclodipeptide (NYH family)	orf_17	275.3	W	Y	NYH family	18574	19228
4759	GCA_001552175	Bacteria	Actinobacteria	Actinobacteria	Streptosporangiales	Thermomonosporaceae	Actinomadura	Actinomadura kijaniata	2	2	30989	31682	cyclodipeptide (XYP family)	orf_33	165.9	E	A	XYP family	30989	31682
4760	GCA_001552555	Bacteria	Actinobacteria	Actinobacteria	Streptosporangiales	Nocardiopsaceae	Nocardiopsis	Nocardiopsis trehalosi	1	1	12874	13621	cyclodipeptide (NYH family)	orf_11	247.1	W	W	NYH family	12874	13621
4761	GCA_001552555	Bacteria	Actinobacteria	Actinobacteria	Streptosporangiales	Nocardiopsaceae	Nocardiopsis	Nocardiopsis trehalosi	2	2	2535	3273	cyclodipeptide (NYH family)	orf_4	270.1	W	W	NYH family	2535	3273
4762	GCA_001552555	Bacteria	Actinobacteria	Actinobacteria	Streptosporangiales	Nocardiopsaceae	Nocardiopsis	Nocardiopsis trehalosi	3	3	3131	4910	cyclodipeptide (NYH family)	orf_3	243.7	L	Y	NYH family	3131	3830
4763	GCA_001552635	Bacteria	Actinobacteria	Actinobacteria	Streptosporangiales	Thermomonosporaceae	Actinomadura	Actinomadura hibisca	1	1	10923	11622	cyclodipeptide (XYP family)	orf_10	163.8	E	A	XYP family	10923	11622
4764	GCA_001552695	Bacteria	Actinobacteria	Actinobacteria	Streptosporangiales	Nocardiopsaceae	Nocardiopsis	Nocardiopsis dassonvillei	1	1	46527	49254	cyclodipeptide (NYH family)	orf_47	246.1	F	W	NYH family	47638	48373
4787	GCA_001558125	Bacteria	Actinobacteria	Actinobacteria	Pseudonocardiales	Pseudonocardiaceae	Amycolatopsis	Amycolatopsis regifaucium	1	1	139199	139886	cyclodipeptide (NYH family)	orf_137	264.9	C	C	NYH family	139199	139886
4788	GCA_001558775	Bacteria	Firmicutes	Bacilli	Bacillales	Staphylococcaceae	Staphylococcus	Staphylococcus lugdunensis	1	1	1672365	1673070	cyclodipeptide (NYH family)	orf_1543	228.9	L	L	NYH family	1672365	1673070
4790	GCA_001570765	Bacteria	Actinobacteria	Actinobacteria	Streptosporangiales	Nocardiopsaceae	Nocardiopsis	Nocardiopsis listeri	1	1	117126	119723	cyclodipeptide (NYH family)	orf_103	223.3	L	Y	NYH family	117956	118664
4791	GCA_001577525	Bacteria	Proteobacteria	Deltaproteobacteria		Candidatus Desulfofervidaceae	Candidatus Desulfofervidus	Candidatus Desulfofervidus auxilii	1	1	914386	915058	cyclodipeptide (XYP family)	orf_936	44.8	Y	W	XYP family	914386	915058
4794	GCA_001583495	Bacteria	Bacteroidetes	Cytophagia	Cytophagales	Flammeovirgaceae	Flammeovirga	Flammeovirga sp. SJP92	1	1	9051	9702	cyclodipeptide (XYP family)	orf_10	95.5	A	A	XYP family	9051	9702
4795	GCA_001583685	Bacteria	Firmicutes	Bacilli	Bacillales	Bacillaceae	Bacillus	Bacillus cereus	1	1	15520	17496	cyclodipeptide (NYH family)	orf_14	259.6	L	L	NYH family	16776	17496
4796	GCA_001583935	Bacteria	Firmicutes	Bacilli	Bacillales	Bacillaceae	Bacillus	Bacillus cereus	1	1	1081	3057	cyclodipeptide (NYH family)	orf_2	258.5	L	L	NYH family	1081	1801
4803	GCA_001590865	Bacteria	Actinobacteria	Actinobacteria	Streptomycetales	Streptomycetaceae	Streptomyces	Streptomyces sp. NBRC 110611	1	1	49018	49696	cyclodipeptide (NYH family)	orf_55	139.5	Y	W	NYH family	49018	49696
4809	GCA_001597655	Bacteria	Proteobacteria	Gammaproteobacteria	Vibrionales	Vibrionaceae	Vibrio	Vibrio cidicii	1	1	1974873	1975398	cyclodipeptide (NYH family)	orf_2113	65.7	L	W	NYH family	1974873	1975398
4810	GCA_001597955	Bacteria	Proteobacteria	Gammaproteobacteria	Vibrionales	Vibrionaceae	Vibrio	Vibrio cidicii	1	1	59751	60276	cyclodipeptide (NYH family)	orf_61	70.1	L	G	NYH family	59751	60276
4811	GCA_001601315	Bacteria	Proteobacteria	Alphaproteobacteria	Rhodospirillales	Rhodospirillaceae	Tistrella	Tistrella mobilis	1	1	12015	12750	cyclodipeptide (XYP family)	orf_7	123.5	I	P	XYP family	12015	12750
4814	GCA_001612635	Bacteria	Actinobacteria	Actinobacteria	Corynebacteriales	Nocardiaceae	Nocardia	Nocardia africana	1	1	30317	31088	cyclodipeptide (NYH family)	orf_35	261.7	C	C	NYH family	30317	31088
4815	GCA_001612685	Bacteria	Actinobacteria	Actinobacteria	Corynebacteriales	Nocardiaceae	Nocardia	Nocardia altamirensis	1	1	13489	14206	cyclodipeptide (NYH family)	orf_14	221.7	F	W	NYH family	13489	14206
4816	GCA_001612685	Bacteria	Actinobacteria	Actinobacteria	Corynebacteriales	Nocardiaceae	Nocardia	Nocardia altamirensis	2	2	175976	176696	cyclodipeptide (XYP family)	orf_145	183.6	E	A	XYP family	175976	176696
4817	GCA_001612685	Bacteria	Actinobacteria	Actinobacteria	Corynebacteriales	Nocardiaceae	Nocardia	Nocardia altamirensis	3	3	78571	79234	cyclodipeptide (NYH family)	orf_29	196	L	L	NYH family	78571	79234
4818	GCA_001613265	Bacteria	Actinobacteria	Actinobacteria	Corynebacteriales	Nocardiaceae	Nocardia	Nocardia vermiculata	1	1	167555	168242	cyclodipeptide (XYP family)	orf_163	183	E	A	XYP family	167555	168242
4819	GCA_001613265	Bacteria	Actinobacteria	Actinobacteria	Corynebacteriales	Nocardiaceae	Nocardia	Nocardia vermiculata	2	2	51089	51866	cyclodipeptide (NYH family)	orf_54	265.7	C	C	NYH family	51089	51866
4820	GCA_001613325	Bacteria	Actinobacteria	Actinobacteria	Corynebacteriales	Nocardiaceae	Nocardia	Nocardia yamanashiensis	1	1	86909	87596	cyclodipeptide (NYH family)	orf_79	236	F	W	NYH family	86909	87596
4824	GCA_001620335	Bacteria	Proteobacteria	Gammaproteobacteria	Enterobacterales	Morganellaceae	Photorhabdus	Photorhabdus luminescens	1	1	146008	146581	cyclodipeptide (NYH family)	orf_103	158	L	L	NYH family	146008	146581
4825	GCA_001620365	Bacteria	Actinobacteria	Actinobacteria	Pseudonocardiales	Pseudonocardiaceae	Amycolatopsis	Amycolatopsis keratiniphila	1	1	7335	8022	cyclodipeptide (NYH family)	orf_7	262.7	C	C	NYH family	7335	8022
4829	GCA_001624605	Bacteria	Firmicutes	Bacilli	Bacillales	Bacillaceae	Geobacillus	Geobacillus sp. 8	1	1	1907	2582	cyclodipeptide (NYH family)	orf_3	230.9	L	L	NYH family	1907	2582
4830	GCA_001625105	Bacteria	Actinobacteria	Actinobacteria	Corynebacteriales	Nocardiaceae	Nocardia	Nocardia terpenica	1	1	2577904	2578600	cyclodipeptide (XYP family)	orf_2406	181.1	E	A	XYP family	2577904	2578600
4831	GCA_001625365	Bacteria	Actinobacteria	Actinobacteria	Streptomycetales	Streptomycetaceae	Streptomyces	Streptomyces sp. MJM8645	1	1	1392949	1393696	cyclodipeptide (XYP family)	orf_1103	134.4	L	A	XYP family	1392949	1393696
4833	GCA_001632895	Bacteria	Actinobacteria	Actinobacteria	Corynebacteriales	Mycobacteriaceae	Mycobacterium	Mycobacterium kansasii	1	1	5830	7869	cyclodipeptide (NYH family)	orf_4	288.3	W	Y	NYH family	5830	6682
4834	GCA_001636945	Bacteria	Actinobacteria	Actinobacteria	Streptomycetales	Streptomycetaceae	Streptomyces	Streptomyces sp. FXJ1.172	1	1	1766	3685	cyclodipeptide (NYH family)	orf_4	281.1	W	Y	NYH family	2974	3685
4840	GCA_001640965	Bacteria	Firmicutes	Bacilli	Bacillales	Bacillaceae	Bacillus	Bacillus thuringiensis	1	1	34781	36757	cyclodipeptide (NYH family)	orf_35	259.5	L	L	NYH family	36037	36757
4845	GCA_001646665	Bacteria	Actinobacteria	Actinobacteria	Streptomycetales	Streptomycetaceae	Streptomyces	Streptomyces albulus	1	1	171427	173387	cyclodipeptide (NYH family)	orf_168	294.8	W	Y	NYH family	171427	172201
4855	GCA_001650655	Bacteria	Firmicutes	Bacilli	Bacillales	Staphylococcaceae	Staphylococcus	Staphylococcus hominis	1	1	1837	2542	cyclodipeptide (NYH family)	orf_3	225.3	L	L	NYH family	1837	2542
4856	GCA_001651785	Bacteria	Actinobacteria	Actinobacteria	Pseudonocardiales	Pseudonocardiaceae	Amycolatopsis	Amycolatopsis sp. M39	1	1	358209	358905	cyclodipeptide (NYH family)	orf_342	155.6	L	A	NYH family	358209	358905
4857	GCA_001651785	Bacteria	Actinobacteria	Actinobacteria	Pseudonocardiales	Pseudonocardiaceae	Amycolatopsis	Amycolatopsis sp. M39	2	2	104488	105172	cyclodipeptide (NYH family)	orf_97	240.7	C	C	NYH family	104488	105172
4858	GCA_001651785	Bacteria	Actinobacteria	Actinobacteria	Pseudonocardiales	Pseudonocardiaceae	Amycolatopsis	Amycolatopsis sp. M39	3	3	225519	226299	cyclodipeptide (NYH family)	orf_203	193	L	W	NYH family	225519	226299
4859	GCA_001651785	Bacteria	Actinobacteria	Actinobacteria	Pseudonocardiales	Pseudonocardiaceae	Amycolatopsis	Amycolatopsis sp. M39	4	4	27161	28594	cyclodipeptide (NYH family)	orf_27	248	W	W	NYH family	27161	27839
4861	GCA_001653515	Bacteria	Actinobacteria	Actinobacteria	Streptomycetales	Streptomycetaceae	Streptomyces	Streptomyces sp. ERV7	1	1	2	1936	cyclodipeptide (NYH family)	orf_2	274.4	W	L	NYH family	1216	1936
4868	GCA_001663575	Bacteria	Firmicutes	Bacilli	Bacillales	Bacillaceae	Bacillus	Bacillus subtilis	1	1	72598	74580	cyclodipeptide (NYH family)	orf_72	279.1	L	L	NYH family	72598	73345
4871	GCA_001677055	Bacteria	Firmicutes	Bacilli	Bacillales	Bacillaceae	Bacillus	Bacillus thuringiensis	1	1	9024	11000	cyclodipeptide (NYH family)	orf_7	255.8	L	L	NYH family	9024	9744
4879	GCA_001684335	Bacteria	Proteobacteria	Gammaproteobacteria	Enterobacterales	Morganellaceae	Photorhabdus	Photorhabdus luminescens	1	1	35098	35839	cyclodipeptide (XYP family)	orf_32	178.3	E	E	XYP family	35098	35839
4880	GCA_001684335	Bacteria	Proteobacteria	Gammaproteobacteria	Enterobacterales	Morganellaceae	Photorhabdus	Photorhabdus luminescens	2	1	49760	50555	cyclodipeptide (NYH family)	orf_44	204.8	L	L	NYH family	49760	50555
4884	GCA_001690305	Bacteria	Proteobacteria	Gammaproteobacteria	Orbales	Orbaceae	Gilliamella	Gilliamella apicola	1	1	23605	24244	cyclodipeptide (NYH family)	orf_26	127.9	L	L	NYH family	23605	24244
4886	GCA_001690495	Bacteria	Proteobacteria	Gammaproteobacteria	Orbales	Orbaceae	Gilliamella	Gilliamella apicola	1	1	522489	523128	cyclodipeptide (NYH family)	orf_482	127.1	L	L	NYH family	522489	523128
4887	GCA_001690595	Bacteria	Proteobacteria	Gammaproteobacteria	Orbales	Orbaceae	Gilliamella	Gilliamella apicola	1	1	11644	11962	cyclodipeptide (NYH family)	orf_17	80.2	L	P	NYH family	11644	11962
4889	GCA_001690675	Bacteria	Proteobacteria	Gammaproteobacteria	Orbales	Orbaceae	Gilliamella	Gilliamella apicola	1	1	0	660	cyclodipeptide (NYH family)	orf_1	126.8	L	L	NYH family	0	660
4890	GCA_001690895	Bacteria	Proteobacteria	Gammaproteobacteria	Orbales	Orbaceae	Gilliamella	Gilliamella apicola	1	1	3256	3844	cyclodipeptide (NYH family)	orf_4	91.7	L	L	NYH family	3256	3844
4894	GCA_001700515	Bacteria	Actinobacteria	Actinobacteria	Streptomycetales	Streptomycetaceae	Streptomyces	Streptomyces lushanensis	1	1	23041	23758	cyclodipeptide (NYH family)	orf_27	155.4	W	W	NYH family	23041	23758
4895	GCA_001701025	Bacteria	Actinobacteria	Actinobacteria	Pseudonocardiales	Pseudonocardiaceae	Lentzea	Lentzea guizhouensis	1	1	8784113	8784734	cyclodipeptide (NYH family)	orf_8635	252.4	C	C	NYH family	8784113	8784734
4899	GCA_001704275	Bacteria	Actinobacteria	Actinobacteria	Streptomycetales	Streptomycetaceae	Streptomyces	Streptomyces noursei	1	1	3268237	3269861	cyclodipeptide (NYH family)	orf_2828	252.3	F	L	NYH family	3268237	3268957
4900	GCA_001705835	Bacteria	Proteobacteria	Gammaproteobacteria	Pseudomonadales	Pseudomonadaceae	Pseudomonas	Pseudomonas sp. BIOMIG1N	1	1	13855	14605	cyclodipeptide (XYP family)	orf_13	184.6	E	A	XYP family	13855	14605
4905	GCA_001718415	Bacteria	Proteobacteria	Betaproteobacteria	Burkholderiales	Burkholderiaceae	Burkholderia	Burkholderia pseudomultivorans	1	1	2873222	2873951	cyclodipeptide (XYP family)	orf_2512	170.7	E	A	XYP family	2873222	2873951
4914	GCA_001729315	Bacteria	Proteobacteria	Alphaproteobacteria	Rhizobiales	Rhizobiaceae	Rhizobium	Rhizobium sp. YK2	1	1	131029	131704	cyclodipeptide (NYH family)	orf_142	223.7	W	C	NYH family	131029	131704
4915	GCA_001729445	Bacteria	Firmicutes	Bacilli	Bacillales	Bacillaceae	Bacillus	Bacillus cereus	1	1	9410	11386	cyclodipeptide (NYH family)	orf_15	258.6	L	L	NYH family	10666	11386
4916	GCA_001735805	Bacteria	Actinobacteria	Actinobacteria	Streptomycetales	Streptomycetaceae	Streptomyces	Streptomyces puniciscabiei	1	1	9151834	9153756	cyclodipeptide (NYH family)	orf_8089	292.6	W	Y	NYH family	9151834	9152548
4922	GCA_001746415	Bacteria	Actinobacteria	Actinobacteria	Streptomycetales	Streptomycetaceae	Streptomyces	Streptomyces agglomeratus	1	1	786865	788801	cyclodipeptide (NYH family)	orf_701	299.5	W	Y	NYH family	786865	787615
4923	GCA_001746425	Bacteria	Actinobacteria	Actinobacteria	Streptomycetales	Streptomycetaceae	Streptomyces	Streptomyces subrutilus	1	1	6781520	6783402	cyclodipeptide (NYH family)	orf_6023	303	W	Y	NYH family	6782694	6783402
4926	GCA_001746475	Bacteria	Actinobacteria	Actinobacteria	Streptomycetales	Streptomycetaceae	Streptomyces	Streptomyces agglomeratus	1	1	7599427	7601363	cyclodipeptide (NYH family)	orf_6829	296	W	Y	NYH family	7600613	7601363
4927	GCA_001747895	Bacteria	Firmicutes	Bacilli	Bacillales	Staphylococcaceae	Staphylococcus	Staphylococcus equorum	1	1	36079	36778	cyclodipeptide (NYH family)	orf_37	206.3	L	L	NYH family	36079	36778
4928	GCA_001747945	Bacteria	Firmicutes	Bacilli	Bacillales	Staphylococcaceae	Staphylococcus	Staphylococcus equorum	1	1	14946	15645	cyclodipeptide (NYH family)	orf_19	206.8	L	L	NYH family	14946	15645
4929	GCA_001748205	Bacteria	Firmicutes	Bacilli	Bacillales	Bacillaceae	Bacillus	Bacillus sp. F56	1	1	632877	634859	cyclodipeptide (NYH family)	orf_632	278.8	L	L	NYH family	632877	633624
4931	GCA_001750765	Bacteria	Firmicutes	Bacilli	Bacillales	Bacillaceae	Bacillus	Bacillus subtilis	1	1	2618164	2620153	cyclodipeptide (NYH family)	orf_2451	278.9	L	L	NYH family	2619397	2620153
4932	GCA_001750785	Bacteria	Actinobacteria	Actinobacteria	Streptomycetales	Streptomycetaceae	Streptomyces	Streptomyces rubrolavendulae	1	1	5696094	5696967	cyclodipeptide (NYH family)	orf_4743	258.3	C	C	NYH family	5696094	5696967
4934	GCA_001756265	Bacteria	Firmicutes	Bacilli	Bacillales	Bacillaceae	Bacillus	Bacillus thuringiensis	1	1	2051	4027	cyclodipeptide (NYH family)	orf_5	259.6	L	L	NYH family	2051	2771
4939	GCA_001757745	Bacteria	Firmicutes	Bacilli	Bacillales	Bacillaceae	Bacillus	Bacillus thuringiensis	1	1	19705	21681	cyclodipeptide (NYH family)	orf_23	258.1	L	L	NYH family	19705	20425
4940	GCA_001767235	Bacteria	Cyanobacteria		Oscillatoriales	Oscillatoriaceae	Moorea	Moorea producens	1	1	8078427	8079300	cyclodipeptide (XYP family)	orf_6259	121.7	A	P	XYP family	8078427	8079300
4941	GCA_001767945	Bacteria	Proteobacteria	Alphaproteobacteria				Alphaproteobacteria bacterium RIFCSPHIGHO2_12_FULL_66_14	1	1	588	1299	cyclodipeptide (XYP family)	orf_2	112.3	L	A	XYP family	588	1299
4943	GCA_001778275	Bacteria	Candidatus Falkowbacteria					Candidatus Falkowbacteria bacterium RIFOXYC2_FULL_48_21	1	1	21083	21503	cyclodipeptide (XYP family)	orf_26	56	W	G	XYP family	21083	21503
4944	GCA_001781215	Bacteria	Candidatus Kaiserbacteria					Candidatus Kaiserbacteria bacterium RIFCSPHIGHO2_02_FULL_49_11	1	1	15180	15870	cyclodipeptide (XYP family)	orf_26	83.2	A	Y	XYP family	15180	15870
4945	GCA_001781305	Bacteria	Candidatus Kaiserbacteria					Candidatus Kaiserbacteria bacterium RIFCSPHIGHO2_02_FULL_55_17	1	1	23147	23837	cyclodipeptide (XYP family)	orf_21	105.9	L	G	XYP family	23147	23837
4946	GCA_001781755	Bacteria	Candidatus Kaiserbacteria					Candidatus Kaiserbacteria bacterium RIFCSPLOWO2_02_FULL_55_12	1	1	8338	9046	cyclodipeptide (XYP family)	orf_11	119.7	F	F	XYP family	8338	9046
4948	GCA_001784815	Bacteria	Candidatus Moranbacteria					Candidatus Moranbacteria bacterium RIFOXYA12_FULL_44_15	1	1	5418	6312	cyclodipeptide (XYP family)	orf_8	95.2	L	G	XYP family	5418	6312
4949	GCA_001785005	Bacteria	Candidatus Moranbacteria					Candidatus Moranbacteria bacterium RIFOXYD1_FULL_44_9	1	1	344	1772	cyclodipeptide (NYH family)	orf_2	148.1	L	L	NYH family	344	1772
4950	GCA_001792775	Bacteria	Firmicutes	Bacilli	Bacillales	Staphylococcaceae	Staphylococcus	Staphylococcus pseudintermedius	1	1	32766	33473	cyclodipeptide (NYH family)	orf_37	160.2	L	L	NYH family	32996	33473
4951	GCA_001795425	Bacteria	Proteobacteria	Gammaproteobacteria	Legionellales	Coxiellaceae	Coxiella	Coxiella sp. RIFCSPHIGHO2_12_FULL_44_14	1	1	4591	5821	cyclodipeptide (XYP family)	orf_4	44.3	P	A	XYP family	4591	5821
4952	GCA_001795425	Bacteria	Proteobacteria	Gammaproteobacteria	Legionellales	Coxiellaceae	Coxiella	Coxiella sp. RIFCSPHIGHO2_12_FULL_44_14	2	2	62339	63434	cyclodipeptide (XYP family)	orf_66	101	A	A	XYP family	62339	63434
4953	GCA_001799475	Bacteria	Proteobacteria	Deltaproteobacteria	Desulfovibrionales			Desulfovibrionales bacterium GWA2_65_9	1	1	60784	61474	cyclodipeptide (XYP family)	orf_54	89.3	F	A	XYP family	60784	61474
4954	GCA_001801305	Bacteria	Proteobacteria	Gammaproteobacteria				Gammaproteobacteria bacterium GWE2_42_36	1	1	16959	17754	cyclodipeptide (XYP family)	orf_13	125.6	E	G	XYP family	16959	17754
4955	GCA_001801405	Bacteria	Proteobacteria	Gammaproteobacteria				Gammaproteobacteria bacterium RIFCSPHIGHO2_02_FULL_42_13	1	1	23785	24508	cyclodipeptide (XYP family)	orf_26	124.6	G	E	XYP family	23785	24508
4956	GCA_001801485	Bacteria	Proteobacteria	Gammaproteobacteria				Gammaproteobacteria bacterium RIFCSPHIGHO2_12_FULL_37_14	1	1	4978	5722	cyclodipeptide (XYP family)	orf_5	172	E	E	XYP family	4978	5722
4957	GCA_001801545	Bacteria	Proteobacteria	Gammaproteobacteria				Gammaproteobacteria bacterium RIFCSPHIGHO2_12_FULL_38_14	1	1	1873	2605	cyclodipeptide (XYP family)	orf_3	63.1	L	A	XYP family	1873	2605
4959	GCA_001801985	Bacteria	Proteobacteria	Gammaproteobacteria				Gammaproteobacteria bacterium RIFOXYB2_FULL_38_6	1	1	871	1435	cyclodipeptide (XYP family)	orf_2	58.7	C	L	XYP family	871	1435
4960	GCA_001801985	Bacteria	Proteobacteria	Gammaproteobacteria				Gammaproteobacteria bacterium RIFOXYB2_FULL_38_6	2	2	393	921	cyclodipeptide (XYP family)	orf_2	59.6	C	L	XYP family	393	921
4961	GCA_001802485	Bacteria	Proteobacteria	Gammaproteobacteria				Gammaproteobacteria bacterium RIFCSPHIGHO2_12_FULL_41_15	1	1	17603	18434	cyclodipeptide (XYP family)	orf_15	123.6	G	A	XYP family	17603	18434
4962	GCA_001803185	Bacteria	Proteobacteria	Gammaproteobacteria	Legionellales			Legionellales bacterium RIFCSPHIGHO2_12_FULL_35_11	1	1	2096	2399	cyclodipeptide (XYP family)	orf_2	55.1	I	G	XYP family	2096	2399
4963	GCA_001804735	Bacteria	Proteobacteria	Gammaproteobacteria	Legionellales			Legionellales bacterium RIFCSPHIGHO2_12_FULL_37_14	1	1	16899	17292	cyclodipeptide (XYP family)	orf_17	58	G	G	XYP family	16899	17292
4981	GCA_001817035	Bacteria	Candidatus Andersenbacteria					Candidatus Andersenbacteria bacterium RIFCSPHIGHO2_01_FULL_46_36	1	1	57937	58618	cyclodipeptide (NYH family)	orf_67	168.5	F	C	NYH family	57937	58618
4984	GCA_001817455	Bacteria	Candidatus Buchananbacteria					Candidatus Buchananbacteria bacterium RIFCSPHIGHO2_02_FULL_40_13	1	1	4008	4716	cyclodipeptide (XYP family)	orf_7	102.2	L	F	XYP family	4008	4716
4985	GCA_001818355	Bacteria	Candidatus Kerfeldbacteria					Candidatus Kerfeldbacteria bacterium RIFOXYC2_FULL_38_9	1	1	5018	6458	cyclodipeptide (NYH family)	orf_6	148.4	L	L	NYH family	5018	6458
4988	GCA_001819775	Bacteria	Candidatus Ryanbacteria					Candidatus Ryanbacteria bacterium RIFCSPHIGHO2_01_FULL_48_80	1	1	864	1557	cyclodipeptide (NYH family)	orf_3	193.9	L	W	NYH family	864	1557
4989	GCA_001823655	Bacteria	Candidatus Zambryskibacteria					Candidatus Zambryskibacteria bacterium RIFCSPHIGHO2_01_FULL_35_32	1	1	544	1234	cyclodipeptide (XYP family)	orf_2	84.4	L	W	XYP family	544	1234
4991	GCA_001825555	Bacteria						Parcubacteria group bacterium RIFOXYD2_FULL_52_8	1	1	122	1154	cyclodipeptide (XYP family)	orf_1	85.7	L	P	XYP family	122	1154
5027	GCA_001840155	Bacteria	Actinobacteria	Actinobacteria	Corynebacteriales	Mycobacteriaceae	Mycobacterium	Mycobacterium tuberculosis	1	1	917989	920046	cyclodipeptide (NYH family)	orf_853	291.3	W	Y	NYH family	917989	918859
5058	GCA_001840925	Bacteria	Actinobacteria	Actinobacteria	Corynebacteriales	Mycobacteriaceae	Mycobacterium	Mycobacterium tuberculosis	1	1	2529720	2531777	cyclodipeptide (NYH family)	orf_2354	293.9	W	Y	NYH family	2529720	2530590
5090	GCA_001841615	Bacteria	Actinobacteria	Actinobacteria	Corynebacteriales	Mycobacteriaceae	Mycobacterium	Mycobacterium tuberculosis	1	1	2530325	2532382	cyclodipeptide (NYH family)	orf_2348	294.5	W	Y	NYH family	2530325	2531195
5112	GCA_001842225	Bacteria	Actinobacteria	Actinobacteria	Corynebacteriales	Mycobacteriaceae	Mycobacterium	Mycobacterium tuberculosis	1	1	2552088	2554145	cyclodipeptide (NYH family)	orf_2374	293.6	W	Y	NYH family	2552088	2552958
5412	GCA_001850365	Bacteria	Actinobacteria	Actinobacteria	Corynebacteriales	Mycobacteriaceae	Mycobacterium	Mycobacterium tuberculosis	1	1	1323732	1325788	cyclodipeptide (NYH family)	orf_1227	109.1	Y	G	NYH family	1323732	1324197
5412	GCA_001850365	Bacteria	Actinobacteria	Actinobacteria	Corynebacteriales	Mycobacteriaceae	Mycobacterium	Mycobacterium tuberculosis	1	1	1323732	1325788	cyclodipeptide (NYH family)	orf_1228	161.6	Y	Y	NYH family	1324193	1324601
5535	GCA_001853535	Bacteria	Actinobacteria	Actinobacteria	Corynebacteriales	Mycobacteriaceae	Mycobacterium	Mycobacterium chelonae	1	1	207708	208365	cyclodipeptide (XYP family)	orf_202	143.5	I	L	XYP family	207708	208365
5542	GCA_001853965	Bacteria	Actinobacteria	Actinobacteria	Corynebacteriales	Mycobacteriaceae	Mycobacterium	Mycobacterium chelonae	1	1	1403764	1404421	cyclodipeptide (XYP family)	orf_1318	142	I	L	XYP family	1403764	1404421
5544	GCA_001854205	Bacteria	Cyanobacteria		Oscillatoriales	Oscillatoriaceae	Moorea	Moorea producens	1	1	7909043	7909895	cyclodipeptide (XYP family)	orf_6285	116.8	A	P	XYP family	7909043	7909895
5553	GCA_001866665	Bacteria	Actinobacteria	Actinobacteria	Streptomycetales	Streptomycetaceae	Streptomyces	Streptomyces sp. MUSC 1	1	1	5417	7345	cyclodipeptide (NYH family)	orf_6	289	W	Y	NYH family	5417	6128
5554	GCA_001866675	Bacteria	Actinobacteria	Actinobacteria	Streptomycetales	Streptomycetaceae	Streptomyces	Streptomyces sp. MUSC 14	1	1	120968	122896	cyclodipeptide (NYH family)	orf_116	287.7	W	Y	NYH family	122185	122896
5562	GCA_001877055	Bacteria	Actinobacteria	Actinobacteria	Streptosporangiales	Nocardiopsaceae	Nocardiopsis	Nocardiopsis dassonvillei	1	1	2234654	2237258	cyclodipeptide (NYH family)	orf_1880	253.1	F	Y	NYH family	2235409	2236144
5565	GCA_001881485	Bacteria	Proteobacteria	Gammaproteobacteria	Legionellales	Coxiellaceae	Rickettsiella	Rickettsiella grylli	2	2	2	806	cyclodipeptide (XYP family)	orf_1	91.6	F	F	XYP family	2	806
5566	GCA_001881485	Bacteria	Proteobacteria	Gammaproteobacteria	Legionellales	Coxiellaceae	Rickettsiella	Rickettsiella grylli	3	3	1275	2130	cyclodipeptide (XYP family)	orf_3	102.5	A	A	XYP family	1275	2130
5568	GCA_001883875	Bacteria	Firmicutes	Bacilli	Bacillales	Bacillaceae	Bacillus	Bacillus thuringiensis	2	2	1571	3547	cyclodipeptide (NYH family)	orf_5	254.7	L	L	NYH family	2827	3547
5569	GCA_001883885	Bacteria	Firmicutes	Bacilli	Bacillales	Bacillaceae	Bacillus	Bacillus anthracis	1	1	482975	484951	cyclodipeptide (NYH family)	orf_510	260.6	L	L	NYH family	484231	484951
5570	GCA_001883945	Bacteria	Firmicutes	Bacilli	Bacillales	Bacillaceae	Bacillus	Bacillus thuringiensis	1	1	44179	46155	cyclodipeptide (NYH family)	orf_50	256.4	L	L	NYH family	44179	44899
5572	GCA_001884235	Bacteria	Firmicutes	Bacilli	Bacillales	Bacillaceae	Bacillus	Bacillus sp. NH24A2	1	1	10267	12243	cyclodipeptide (NYH family)	orf_13	259.1	L	L	NYH family	11523	12243
5573	GCA_001885705	Bacteria	Actinobacteria	Actinobacteria	Streptomycetales	Streptomycetaceae	Streptomyces	Streptomyces cinnamoneus	1	1	417408	420625	cyclodipeptide (NYH family)	orf_407	252	W	W	NYH family	418616	419351
5575	GCA_001887185	Bacteria	Firmicutes	Bacilli	Bacillales	Bacillaceae	Bacillus	Bacillus obstructivus	1	1	2	539	cyclodipeptide (NYH family)	orf_1	134.8	L	L	NYH family	2	539
5581	GCA_001890945	Bacteria	Proteobacteria	Alphaproteobacteria				Alphaproteobacteria bacterium AO1-B	1	1	581037	581769	cyclodipeptide (XYP family)	orf_523	44.3	A	F	XYP family	581037	581769
5582	GCA_001890975	Bacteria	Cyanobacteria		Oscillatoriales	Coleofasciculaceae	Roseofilum	Roseofilum reptotaenium	1	1	56078	56813	cyclodipeptide (XYP family)	orf_49	132.7	I	A	XYP family	56078	56813
5583	GCA_001895005	Bacteria	Actinobacteria	Actinobacteria	Corynebacteriales	Nocardiaceae	Rhodococcus	Rhodococcus yunnanensis	1	1	78720	80937	cyclodipeptide (NYH family)	orf_75	227.5	W	W	NYH family	80226	80937
5593	GCA_001896295	Bacteria	Firmicutes	Bacilli	Bacillales	Bacillaceae	Bacillus	Bacillus licheniformis	1	1	125102	127113	cyclodipeptide (NYH family)	orf101323	184.8	L	L	NYH family	125102	125732
5593	GCA_001896295	Bacteria	Firmicutes	Bacilli	Bacillales	Bacillaceae	Bacillus	Bacillus licheniformis	1	1	125102	127113	cyclodipeptide (NYH family)	orf_128	84.5	L	L	NYH family	125635	125896
5595	GCA_001897665	Bacteria	Proteobacteria	Gammaproteobacteria	Legionellales	Legionellaceae	Legionella	Legionella sp. 39-23	1	1	66650	68207	cyclodipeptide (XYP family)	orf_54	54	A	A	XYP family	66650	68207
5596	GCA_001897665	Bacteria	Proteobacteria	Gammaproteobacteria	Legionellales	Legionellaceae	Legionella	Legionella sp. 39-23	2	2	64557	65328	cyclodipeptide (XYP family)	orf_60	173	G	A	XYP family	64557	65328
5598	GCA_001898725	Bacteria	Proteobacteria	Alphaproteobacteria	Holosporales		Caedibacter	Caedibacter sp. 37-49	1	1	9735	10455	cyclodipeptide (XYP family)	orf_11	147.2	A	A	XYP family	9735	10455
5599	GCA_001899505	Bacteria	Proteobacteria	Gammaproteobacteria	Legionellales	Legionellaceae	Legionella	Legionella sp. 40-6	1	1	3158	4472	cyclodipeptide (XYP family)	orf_4	44.6	A	A	XYP family	3158	4472
5600	GCA_001899645	Bacteria	Actinobacteria	Actinobacteria	Pseudonocardiales	Pseudonocardiaceae	Pseudonocardia	Pseudonocardia sp. 73-21	1	1	12359	13511	cyclodipeptide (XYP family)	orf_16	123.6	F	A	XYP family	12359	13511
5603	GCA_001905005	Bacteria	Actinobacteria	Actinobacteria	Streptomycetales	Streptomycetaceae	Streptomyces	Streptomyces sp. CB02923	1	1	3647	4355	cyclodipeptide (XYP family)	orf_4	198.1	E	A	XYP family	3647	4355
5604	GCA_001905045	Bacteria	Actinobacteria	Actinobacteria	Streptomycetales	Streptomycetaceae	Streptomyces	Streptomyces sp. CB03911	1	1	57881	60019	cyclodipeptide (NYH family)	orf_52	253.5	W	W	NYH family	59146	60019
5605	GCA_001905345	Bacteria	Actinobacteria	Actinobacteria	Streptomycetales	Streptomycetaceae	Streptomyces	Streptomyces uncialis	1	1	21630	24013	cyclodipeptide (NYH family)	orf_26	227.7	L	W	NYH family	22495	24013
5606	GCA_001905345	Bacteria	Actinobacteria	Actinobacteria	Streptomycetales	Streptomycetaceae	Streptomyces	Streptomyces uncialis	2	2	151889	152765	cyclodipeptide (NYH family)	orf_82	155.8	W	W	NYH family	151889	152765
5607	GCA_001905425	Bacteria	Actinobacteria	Actinobacteria	Streptomycetales	Streptomycetaceae	Streptomyces	Streptomyces sp. MJM1172	1	1	21236	23158	cyclodipeptide (NYH family)	orf_21	271.8	W	Y	NYH family	21236	21944
5608	GCA_001905445	Bacteria	Actinobacteria	Actinobacteria	Streptomycetales	Streptomycetaceae	Streptomyces	Streptomyces sp. CB00455	1	1	265773	267778	cyclodipeptide (NYH family)	orf_238	274.7	W	W	NYH family	265773	266559
5609	GCA_001905525	Bacteria	Actinobacteria	Actinobacteria	Streptomycetales	Streptomycetaceae	Streptomyces	Streptomyces sp. TSRI0395	1	1	926762	927548	cyclodipeptide (NYH family)	orf_756	166	W	W	NYH family	926762	927548
5610	GCA_001905545	Bacteria	Actinobacteria	Actinobacteria	Streptomycetales	Streptomycetaceae	Streptomyces	Streptomyces sp. CB02056	1	1	390200	390956	cyclodipeptide (NYH family)	orf_307	172.2	F	L	NYH family	390200	390956
5611	GCA_001905575	Bacteria	Actinobacteria	Actinobacteria	Streptomycetales	Streptomycetaceae	Streptomyces	Streptomyces sp. CB00072	1	1	1191560	1192337	cyclodipeptide (NYH family)	orf_1039	173	W	W	NYH family	1191560	1192337
5612	GCA_001905645	Bacteria	Actinobacteria	Actinobacteria	Streptomycetales	Streptomycetaceae	Streptomyces	Streptomyces sp. CB02115	1	1	1168039	1168816	cyclodipeptide (NYH family)	orf_1013	171.5	W	W	NYH family	1168039	1168816
5614	GCA_001905825	Bacteria	Actinobacteria	Actinobacteria	Streptomycetales	Streptomycetaceae	Streptomyces	Streptomyces sp. CB02009	1	1	1216157	1216961	cyclodipeptide (XYP family)	orf_1087	138.5	I	L	XYP family	1216157	1216961
5615	GCA_001905825	Bacteria	Actinobacteria	Actinobacteria	Streptomycetales	Streptomycetaceae	Streptomyces	Streptomyces sp. CB02009	2	2	7465	9387	cyclodipeptide (NYH family)	orf_8	261.6	W	Y	NYH family	7465	8194
5616	GCA_001905855	Bacteria	Actinobacteria	Actinobacteria	Streptomycetales	Streptomycetaceae	Streptomyces	Streptomyces sp. CB01883	1	1	26163	28082	cyclodipeptide (NYH family)	orf_24	282.7	Y	Y	NYH family	27371	28082
5617	GCA_001905885	Bacteria	Actinobacteria	Actinobacteria	Streptomycetales	Streptomycetaceae	Streptomyces	Streptomyces sp. CB03234	1	1	59272	61295	cyclodipeptide (NYH family)	orf_65	301.2	W	Y	NYH family	60521	61295
5628	GCA_001915675	Bacteria	Bacteroidetes	Bacteroidia	Bacteroidales	Porphyromonadaceae	Parabacteroides	Parabacteroides sp. merdae-related_45_40	1	1	68246	68993	cyclodipeptide (SYQ family)	orf_49	91.2	L	F	SYQ family	68246	68993
5632	GCA_001925045	Bacteria	Firmicutes	Bacilli	Bacillales	Bacillaceae	Bacillus	Bacillus licheniformis	1	1	172573	174540	cyclodipeptide (NYH family)	orf_175	275.1	L	L	NYH family	172573	173323
5637	GCA_001939525	Bacteria	Firmicutes	Bacilli	Bacillales	Bacillaceae	Bacillus	Bacillus licheniformis	1	1	263548	265212	cyclodipeptide (NYH family)	orf_282	276	L	L	NYH family	264462	265212
5638	GCA_001939545	Bacteria	Firmicutes	Bacilli	Bacillales	Bacillaceae	Bacillus	Bacillus paralicheniformis	1	1	283742	285709	cyclodipeptide (NYH family)	orf_292	272.6	L	L	NYH family	283742	284492
5640	GCA_001941625	Bacteria	Actinobacteria	Actinobacteria	Pseudonocardiales	Pseudonocardiaceae	Actinoalloteichus	Actinoalloteichus sp. ADI127-7	1	1	3983494	3984217	cyclodipeptide (NYH family)	orf_3411	161.1	W	W	NYH family	3983494	3984217
5643	GCA_001941845	Bacteria	Actinobacteria	Actinobacteria	Streptomycetales	Streptomycetaceae	Streptomyces	Streptomyces sp. TN58	1	1	7230859	7232687	cyclodipeptide (NYH family)	orf_6476	278.6	W	Y	NYH family	7232033	7232687
5904	GCA_001950615	Bacteria	Chlamydiae	Chlamydiia	Parachlamydiales	Parachlamydiaceae	Candidatus Protochlamydia	Candidatus Protochlamydia sp. W-9	1	1	303	1059	cyclodipeptide (XYP family)	orf_1	58.4	P	P	XYP family	303	1059
5905	GCA_001953855	Bacteria	Actinobacteria	Actinobacteria	Pseudonocardiales	Pseudonocardiaceae	Amycolatopsis	Amycolatopsis keratiniphila	1	1	493802	494489	cyclodipeptide (NYH family)	orf_486	262.4	C	C	NYH family	493802	494489
5906	GCA_001953865	Bacteria	Actinobacteria	Actinobacteria	Pseudonocardiales	Pseudonocardiaceae	Amycolatopsis	Amycolatopsis coloradensis	1	1	154469	155156	cyclodipeptide (NYH family)	orf_150	261.4	C	C	NYH family	154469	155156
5908	GCA_001953885	Bacteria	Actinobacteria	Actinobacteria	Streptomycetales	Streptomycetaceae	Streptomyces	Streptomyces sp. IMTB 2501	1	1	2256	4175	cyclodipeptide (NYH family)	orf_5	291.6	W	Y	NYH family	3464	4175
5909	GCA_001969555	Bacteria	Firmicutes	Bacilli	Bacillales	Bacillaceae	Bacillus	Bacillus sp. NRRL B-41282	1	1	76042	78009	cyclodipeptide (NYH family)	orf_67	275.7	L	L	NYH family	76042	76792
5912	GCA_001969855	Bacteria	Firmicutes	Bacilli	Bacillales	Bacillaceae	Bacillus	Bacillus sp. NRRL B-41327	1	1	165370	167337	cyclodipeptide (NYH family)	orf_178	276.2	L	L	NYH family	166587	167337
5914	GCA_001975025	Bacteria	Actinobacteria	Actinobacteria	Streptomycetales	Streptomycetaceae	Streptomyces	Streptomyces silaceus	1	1	8080079	8080910	cyclodipeptide (NYH family)	orf_6997	211.4	W	Y	NYH family	8080079	8080910
5915	GCA_001984155	Bacteria	Actinobacteria	Actinobacteria	Pseudonocardiales	Pseudonocardiaceae	Actinosynnema	Actinosynnema sp. ALI-1.44	1	1	7035	7698	cyclodipeptide (NYH family)	orf_9	219.1	L	W	NYH family	7035	7698
5916	GCA_001984155	Bacteria	Actinobacteria	Actinobacteria	Pseudonocardiales	Pseudonocardiaceae	Actinosynnema	Actinosynnema sp. ALI-1.44	2	2	181531	182281	cyclodipeptide (NYH family)	orf_161	192.9	F	L	NYH family	181531	182281
5917	GCA_001984155	Bacteria	Actinobacteria	Actinobacteria	Pseudonocardiales	Pseudonocardiaceae	Actinosynnema	Actinosynnema sp. ALI-1.44	3	2	544891	545572	cyclodipeptide (NYH family)	orf_456	272.6	C	C	NYH family	544891	545572
5918	GCA_001989895	Bacteria	Proteobacteria	Gammaproteobacteria	Vibrionales	Vibrionaceae	Vibrio	Vibrio anguillarum	1	1	391305	392091	cyclodipeptide (NYH family)	orf_314	194.1	L	L	NYH family	391305	392091
5924	GCA_001995955	Bacteria	Proteobacteria	Gammaproteobacteria	Vibrionales	Vibrionaceae	Salinivibrio	Salinivibrio sp. PR6	1	1	56543	57338	cyclodipeptide (NYH family)	orf_50	200.9	L	L	NYH family	56543	57338
5925	GCA_001996185	Bacteria	Proteobacteria	Gammaproteobacteria	Vibrionales	Vibrionaceae	Salinivibrio	Salinivibrio costicola	1	1	21195	21990	cyclodipeptide (NYH family)	orf_18	209.9	L	L	NYH family	21195	21990
5970	GCA_002000905	Bacteria	Actinobacteria	Actinobacteria	Corynebacteriales	Mycobacteriaceae	Mycobacterium	Mycobacterium tuberculosis	1	1	2546891	2548559	cyclodipeptide (NYH family)	orf_2377	70.9	Y	W	NYH family	2546891	2548559
5981	GCA_002007125	Bacteria	Actinobacteria	Actinobacteria	Streptomycetales	Streptomycetaceae	Streptomyces	Streptomyces tsukubensis	1	1	49443	52789	cyclodipeptide (NYH family)	orf_48	229.3	W	W	NYH family	50654	51581
5982	GCA_002007125	Bacteria	Actinobacteria	Actinobacteria	Streptomycetales	Streptomycetaceae	Streptomyces	Streptomyces tsukubensis	2	2	3556	4234	cyclodipeptide (NYH family)	orf_4	192	C	L	NYH family	3556	4234
5983	GCA_002007685	Bacteria	Actinobacteria	Actinobacteria	Streptomycetales	Streptomycetaceae	Streptomyces	Streptomyces sp. fd1-xmd	1	1	7711524	7713352	cyclodipeptide (NYH family)	orf_6862	276.3	W	Y	NYH family	7712698	7713352
5989	GCA_002013535	Bacteria	Actinobacteria	Actinobacteria	Corynebacteriales	Mycobacteriaceae	Mycobacterium	Mycobacterium chelonae	2	2	0	420	cyclodipeptide (XYP family)	orf_1	80.5	I	E	XYP family	0	420
5990	GCA_002013615	Bacteria	Actinobacteria	Actinobacteria	Corynebacteriales	Mycobacteriaceae	Mycobacterium	Mycobacterium chelonae	1	1	126487	127287	cyclodipeptide (XYP family)	orf34757	60.7	I	L	XYP family	126487	126853
5994	GCA_002014585	Bacteria	Firmicutes	Bacilli	Bacillales	Bacillaceae	Bacillus	Bacillus cereus	1	1	73988	75964	cyclodipeptide (NYH family)	orf_50	259.6	L	L	NYH family	73988	74708
5997	GCA_002021465	Bacteria	Firmicutes	Bacilli	Bacillales	Bacillaceae	Bacillus	Bacillus cereus	1	1	29284	31260	cyclodipeptide (NYH family)	orf_31	256	L	L	NYH family	29284	30004
5998	GCA_002021875	Bacteria	Actinobacteria	Actinobacteria	Streptomycetales	Streptomycetaceae	Streptomyces	Streptomyces hygroscopicus	1	1	11744496	11745243	cyclodipeptide (XYP family)	orf_9786	142.2	L	L	XYP family	11744496	11745243
5999	GCA_002024165	Bacteria	Actinobacteria	Actinobacteria	Streptomycetales	Streptomycetaceae	Streptomyces	Streptomyces scabrisporus	1	1	73181	73979	cyclodipeptide (NYH family)	orf_70	153.1	C	L	NYH family	73181	73979
6000	GCA_002026285	Bacteria	Actinobacteria	Actinobacteria	Corynebacteriales	Mycobacteriaceae	Mycobacterium	Mycobacterium bovis	1	1	106733	108790	cyclodipeptide (NYH family)	orf_97	295.4	W	Y	NYH family	106733	107603
6004	GCA_002027195	Bacteria	Actinobacteria	Actinobacteria	Streptomycetales	Streptomycetaceae	Streptomyces	Streptomyces sp. GKU 895	1	1	64920	66825	cyclodipeptide (NYH family)	orf_65	198.4	W	Y	NYH family	64920	65523
6007	GCA_002028425	Bacteria	Actinobacteria	Actinobacteria	Streptomycetales	Streptomycetaceae	Streptomyces	Streptomyces katrae	1	1	478862	480766	cyclodipeptide (NYH family)	orf_480	281	W	Y	NYH family	480055	480766
6010	GCA_002056795	Bacteria	Bacteroidetes	Cytophagia	Cytophagales	Cytophagaceae	Spirosoma	Spirosoma aerolatum	1	1	2179289	2180153	cyclodipeptide (NYH family)	orf_1802	121.5	F	C	NYH family	2179289	2180153
6011	GCA_002057455	Bacteria	Actinobacteria	Actinobacteria	Streptosporangiales	Streptosporangiaceae	Nonomuraea	Nonomuraea sp. ATCC 55076	1	1	4956456	4958063	cyclodipeptide (NYH family)	orf_4548	100.8	F	W	NYH family	4957367	4958063
6013	GCA_002072735	Bacteria	Firmicutes	Bacilli	Bacillales	Bacillaceae	Bacillus	Bacillus subtilis	1	1	3455995	3457975	cyclodipeptide (NYH family)	orf_3395	272.9	L	L	NYH family	3457228	3457975
6015	GCA_900061445	Bacteria	Proteobacteria	Gammaproteobacteria	Enterobacterales	Morganellaceae	Providencia	Providencia heimbachae	1	1	514068	514848	cyclodipeptide (XYP family)	orf_458	126.9	I	P	XYP family	514068	514848
6016	GCA_900070365	Bacteria	Actinobacteria	Actinobacteria	Pseudonocardiales	Pseudonocardiaceae	Alloactinosynnema	Alloactinosynnema sp. L-07	1	1	3585148	3585844	cyclodipeptide (NYH family)	orf_3194	255.1	C	C	NYH family	3585148	3585844
6018	GCA_900101305	Bacteria	Firmicutes	Bacilli	Bacillales	Bacillaceae	Bacillus	Bacillus cereus	1	1	157437	159413	cyclodipeptide (NYH family)	orf_150	257.1	L	L	NYH family	157437	158157
6028	GCA_900111765	Bacteria	Proteobacteria	Deltaproteobacteria	Myxococcales	Myxococcaceae	Myxococcus	Myxococcus fulvus	1	1	298626	299355	cyclodipeptide (XYP family)	orf_241	52.3	E	W	XYP family	298626	299355
6031	GCA_900114725	Bacteria	Proteobacteria	Gammaproteobacteria	Legionellales	Legionellaceae	Legionella	Legionella jamestowniensis	1	1	5039	6059	cyclodipeptide (XYP family)	orf_5	51	A	A	XYP family	5039	6059
6057	GCA_900120685	Bacteria	Actinobacteria	Actinobacteria	Corynebacteriales	Mycobacteriaceae	Mycobacterium	Mycobacterium tuberculosis	1	1	235187	237244	cyclodipeptide (NYH family)	orf_221	292	W	Y	NYH family	235187	236057
6302	GCA_900123565	Bacteria	Actinobacteria	Actinobacteria	Corynebacteriales	Mycobacteriaceae	Mycobacterium	Mycobacterium tuberculosis	1	1	1457	3931	cyclodipeptide (NYH family)	orf_4	293.2	W	Y	NYH family	1457	2744
6429	GCA_900129185	Bacteria	Proteobacteria	Gammaproteobacteria	Vibrionales	Vibrionaceae	Vibrio	Vibrio gazogenes	1	1	9463	10228	cyclodipeptide (XYP family)	orf_13	120	L	A	XYP family	9463	10228
6430	GCA_900129375	Bacteria	Actinobacteria	Actinobacteria	Pseudonocardiales	Pseudonocardiaceae	Streptoalloteichus	Streptoalloteichus hindustanus	1	1	18686	19388	cyclodipeptide (NYH family)	orf_24	263.5	C	C	NYH family	18686	19388
6431	GCA_900130105	Bacteria	Proteobacteria	Gammaproteobacteria	Vibrionales	Vibrionaceae	Vibrio	Vibrio aerogenes	1	1	120573	121290	cyclodipeptide (XYP family)	orf_99	122.6	L	A	XYP family	120573	121290
6432	GCA_900142585	Bacteria	Firmicutes	Bacilli	Bacillales	Bacillaceae	Bacillus	Bacillus sp. bc15	1	1	9700	11676	cyclodipeptide (NYH family)	orf_8	258.3	L	L	NYH family	9700	10420
6433	GCA_900142595	Bacteria	Actinobacteria	Actinobacteria	Streptomycetales	Streptomycetaceae	Streptomyces	Streptomyces yunnanensis	1	1	44944	46568	cyclodipeptide (NYH family)	orf_36	250.4	F	L	NYH family	44944	45664
6434	GCA_900143745	Bacteria	Proteobacteria	Gammaproteobacteria	Vibrionales	Vibrionaceae	Vibrio	Vibrio quintilis	1	1	225605	226322	cyclodipeptide (XYP family)	orf_201	116	L	A	XYP family	225605	226322
6569	GCA_900149295	Bacteria	Proteobacteria	Gammaproteobacteria	Vibrionales	Vibrionaceae	Vibrio	Vibrio sp. CECT 9026	1	1	8202	8922	cyclodipeptide (XYP family)	orf_9	121.3	L	A	XYP family	8202	8922
6573	GCA_900157235	Bacteria	Bacteroidetes	Bacteroidia	Bacteroidales	Porphyromonadaceae	Porphyromonas	Porphyromonas gingivalis	1	1	61741	62365	cyclodipeptide (XYP family)	orf_52	69.4	L	Y	XYP family	61741	62365
6580	GCA_900167435	Bacteria	Actinobacteria	Actinobacteria	Streptosporangiales	Nocardiopsaceae	Marinactinospora	Marinactinospora thermotolerans	1	1	113247	113982	cyclodipeptide (NYH family)	orf_86	269.6	W	W	NYH family	113247	113982
